# Supplementary material for: Anthropogenic Water Withdrawals Modify Freshwater Inorganic Carbon Fluxes across the United States
Source: Environ Sci Technol. 2025 Feb 17;59(8):3949–60. doi: 10.1021/acs.est.4c09426 (PMC11883805; doi:10.1021/acs.est.4c09426)
Supplement: Supplementary file 2 — es4c09426_si_002.xlsx [file es4c09426_si_002.xlsx]

## Sheet: Surface Water DIC
County FIPS	State FIPS	Method of DIC Determination	25th Percentile DIC (mg/L)	Median DIC (mg/L)	75th Percentile DIC (mg/L)	Count of Data Points
1001	1	State Median	9.78	10.56	11.415	697
1003	1	State Median	9.78	10.56	11.415	697
1005	1	State Median	9.78	10.56	11.415	697
1007	1	THINCARB	17.78	22.285	26.425	22
1009	1	THINCARB	4.6	4.6	4.6	1
1011	1	State Median	9.78	10.56	11.415	697
1013	1	State Median	9.78	10.56	11.415	697
1015	1	State Median	9.78	10.56	11.415	697
1017	1	State Median	9.78	10.56	11.415	697
1019	1	THINCARB	9.78	12.06	16.085	4
1021	1	State Median	9.78	10.56	11.415	697
1023	1	Measured DIC	8.9225	11.9	13.75	42
1025	1	State Median	9.78	10.56	11.415	697
1027	1	State Median	9.78	10.56	11.415	697
1029	1	THINCARB	3.5725	4.29	5.4775	4
1031	1	State Median	9.78	10.56	11.415	697
1033	1	State Median	9.78	10.56	11.415	697
1035	1	State Median	9.78	10.56	11.415	697
1037	1	THINCARB	2.745	3.36	3.6825	8
1039	1	State Median	9.78	10.56	11.415	697
1041	1	State Median	9.78	10.56	11.415	697
1043	1	THINCARB	7.12	11.2	12.79	5
1045	1	THINCARB	6.7475	7.245	7.5925	4
1047	1	State Median	9.78	10.56	11.415	697
1049	1	THINCARB	5.04	5.41	6.6275	4
1051	1	State Median	9.78	10.56	11.415	697
1053	1	THINCARB	7.255	7.785	8.37	4
1055	1	State Median	9.78	10.56	11.415	697
1057	1	State Median	9.78	10.56	11.415	697
1059	1	State Median	9.78	10.56	11.415	697
1061	1	State Median	9.78	10.56	11.415	697
1063	1	State Median	9.78	10.56	11.415	697
1065	1	State Median	9.78	10.56	11.415	697
1067	1	State Median	9.78	10.56	11.415	697
1069	1	State Median	9.78	10.56	11.415	697
1071	1	State Median	9.78	10.56	11.415	697
1073	1	THINCARB	26.69	27.955	35.14	20
1075	1	State Median	9.78	10.56	11.415	697
1077	1	State Median	9.78	10.56	11.415	697
1079	1	State Median	9.78	10.56	11.415	697
1081	1	THINCARB	18.25	18.25	18.25	1
1083	1	THINCARB	9.8775	10.37	11.2825	4
1085	1	State Median	9.78	10.56	11.415	697
1087	1	State Median	9.78	10.56	11.415	697
1089	1	THINCARB	12.9812	14.2225	14.9287	28
1091	1	State Median	9.78	10.56	11.415	697
1093	1	State Median	9.78	10.56	11.415	697
1095	1	State Median	9.78	10.56	11.415	697
1097	1	THINCARB	6.78	8.0775	10	131
1099	1	Measured DIC	9.1825	10.45	12.575	28
1101	1	State Median	9.78	10.56	11.415	697
1103	1	State Median	9.78	10.56	11.415	697
1105	1	State Median	9.78	10.56	11.415	697
1107	1	State Median	9.78	10.56	11.415	697
1109	1	State Median	9.78	10.56	11.415	697
1111	1	State Median	9.78	10.56	11.415	697
1113	1	State Median	9.78	10.56	11.415	697
1115	1	State Median	9.78	10.56	11.415	697
1117	1	THINCARB	25.975	28.26	30.425	26
1119	1	State Median	9.78	10.56	11.415	697
1121	1	THINCARB	10.07	15.135	20.8425	4
1123	1	THINCARB	3.0625	3.425	3.9325	4
1125	1	THINCARB	4.6	6.04	6.2	5
1127	1	THINCARB	24.47	34.315	46.185	10
1129	1	State Median	9.78	10.56	11.415	697
1131	1	THINCARB	8.7	9.68	10.67	4
1133	1	THINCARB	10.0025	10.56	11.415	4
4001	4	Equilibrium Calculation	12.6897	13.2231	13.8514	126
4003	4	THINCARB	49.79	53.58	56.48	43
4005	4	Measured DIC	31.75	32.5	33.85	32
4007	4	THINCARB	34.16	37.12	40.6075	88
4009	4	THINCARB	33.5375	39.065	43.7425	76
4011	4	Equilibrium Calculation	28.9885	29.1721	29.7374	81
4012	4	THINCARB	33.8375	34.255	34.6725	48
4013	4	THINCARB	61.1475	61.63	62.1125	157
4015	4	THINCARB	34.195	35.405	35.48	109
4017	4	THINCARB	99.1525	103.355	107.558	2
4019	4	Equilibrium Calculation	53.0721	53.588	54.35	28
4021	4	Equilibrium Calculation	34.4345	42.4878	59.0608	39
4023	4	THINCARB	44.01	47.56	49.6125	26
4025	4	THINCARB	60.4375	62.805	65.3125	296
4027	4	Measured DIC	37.8	40.1	42.4	25
5001	5	State Median	3.955	5.935	8.875	1795
5003	5	State Median	3.955	5.935	8.875	1795
5005	5	State Median	3.955	5.935	8.875	1795
5007	5	THINCARB	3.52	3.52	3.52	23
5009	5	State Median	3.955	5.935	8.875	1795
5011	5	State Median	3.955	5.935	8.875	1795
5013	5	State Median	3.955	5.935	8.875	1795
5015	5	THINCARB	34.5725	36.83	38.8025	56
5017	5	State Median	3.955	5.935	8.875	1795
5019	5	State Median	3.955	5.935	8.875	1795
5021	5	State Median	3.955	5.935	8.875	1795
5023	5	State Median	3.955	5.935	8.875	1795
5025	5	State Median	3.955	5.935	8.875	1795
5027	5	State Median	3.955	5.935	8.875	1795
5029	5	THINCARB	2.71	4.79	9.095	77
5031	5	State Median	3.955	5.935	8.875	1795
5033	5	State Median	3.955	5.935	8.875	1795
5035	5	State Median	3.955	5.935	8.875	1795
5037	5	State Median	3.955	5.935	8.875	1795
5039	5	State Median	3.955	5.935	8.875	1795
5041	5	State Median	3.955	5.935	8.875	1795
5043	5	State Median	3.955	5.935	8.875	1795
5045	5	State Median	3.955	5.935	8.875	1795
5047	5	State Median	3.955	5.935	8.875	1795
5049	5	State Median	3.955	5.935	8.875	1795
5051	5	State Median	3.955	5.935	8.875	1795
5053	5	State Median	3.955	5.935	8.875	1795
5055	5	State Median	3.955	5.935	8.875	1795
5057	5	State Median	3.955	5.935	8.875	1795
5059	5	State Median	3.955	5.935	8.875	1795
5061	5	State Median	3.955	5.935	8.875	1795
5063	5	State Median	3.955	5.935	8.875	1795
5065	5	State Median	3.955	5.935	8.875	1795
5067	5	State Median	3.955	5.935	8.875	1795
5069	5	State Median	3.955	5.935	8.875	1795
5071	5	State Median	3.955	5.935	8.875	1795
5073	5	State Median	3.955	5.935	8.875	1795
5075	5	State Median	3.955	5.935	8.875	1795
5077	5	State Median	3.955	5.935	8.875	1795
5079	5	State Median	3.955	5.935	8.875	1795
5081	5	State Median	3.955	5.935	8.875	1795
5083	5	State Median	3.955	5.935	8.875	1795
5085	5	State Median	3.955	5.935	8.875	1795
5087	5	THINCARB	11.34	15.82	21.5775	60
5089	5	State Median	3.955	5.935	8.875	1795
5091	5	State Median	3.955	5.935	8.875	1795
5093	5	State Median	3.955	5.935	8.875	1795
5095	5	State Median	3.955	5.935	8.875	1795
5097	5	State Median	3.955	5.935	8.875	1795
5099	5	State Median	3.955	5.935	8.875	1795
5101	5	THINCARB	12.3063	15.1825	20.755	43
5103	5	State Median	3.955	5.935	8.875	1795
5105	5	THINCARB	2.76	3.58	6.56	77
5107	5	State Median	3.955	5.935	8.875	1795
5109	5	State Median	3.955	5.935	8.875	1795
5111	5	State Median	3.955	5.935	8.875	1795
5113	5	State Median	3.955	5.935	8.875	1795
5115	5	THINCARB	3.62	5.4	7.995	333
5117	5	State Median	3.955	5.935	8.875	1795
5119	5	Measured DIC	16.8	19.8	21.6	25
5121	5	State Median	3.955	5.935	8.875	1795
5123	5	State Median	3.955	5.935	8.875	1795
5125	5	THINCARB	1.73875	2.79	4.89625	189
5127	5	State Median	3.955	5.935	8.875	1795
5129	5	State Median	3.955	5.935	8.875	1795
5131	5	State Median	3.955	5.935	8.875	1795
5133	5	State Median	3.955	5.935	8.875	1795
5135	5	State Median	3.955	5.935	8.875	1795
5137	5	THINCARB	29.68	32	34.09	137
5139	5	State Median	3.955	5.935	8.875	1795
5141	5	THINCARB	4.29	6.47	8.655	46
5143	5	THINCARB	8.8075	12.775	17.0875	164
5145	5	State Median	3.955	5.935	8.875	1795
5147	5	State Median	3.955	5.935	8.875	1795
5149	5	State Median	3.955	5.935	8.875	1795
6001	6	Equilibrium Calculation	66.8182	66.8182	66.8182	27
6003	6	Equilibrium Calculation	7.02454	8.26708	9.56298	18
6005	6	State Median	29.0344	31.0525	32.755	2824
6007	6	THINCARB	10.92	10.92	10.92	2
6009	6	State Median	29.0344	31.0525	32.755	2824
6011	6	State Median	29.0344	31.0525	32.755	2824
6013	6	State Median	29.0344	31.0525	32.755	2824
6015	6	State Median	29.0344	31.0525	32.755	2824
6017	6	THINCARB	5.48	5.48	5.48	5
6019	6	Equilibrium Calculation	20.4872	24.8115	33.6043	41
6021	6	State Median	29.0344	31.0525	32.755	2824
6023	6	State Median	29.0344	31.0525	32.755	2824
6025	6	THINCARB	35.9125	36.525	37.1375	194
6027	6	THINCARB	77.5525	118.11	158.667	5
6029	6	State Median	29.0344	31.0525	32.755	2824
6031	6	State Median	29.0344	31.0525	32.755	2824
6033	6	THINCARB	112.21	112.21	112.271	16
6035	6	State Median	29.0344	31.0525	32.755	2824
6037	6	THINCARB	21.9625	27.825	29.13	38
6039	6	State Median	29.0344	31.0525	32.755	2824
6041	6	THINCARB	70.54	70.54	70.54	1
6043	6	THINCARB	4.91	4.91	4.91	26
6045	6	THINCARB	22.0025	23.34	24.25	18
6047	6	State Median	29.0344	31.0525	32.755	2824
6049	6	State Median	29.0344	31.0525	32.755	2824
6051	6	Equilibrium Calculation	9.64545	13.4262	15.5178	55
6053	6	THINCARB	28.4275	31.355	39.0175	32
6055	6	THINCARB	43.4	43.4	43.4	1
6057	6	THINCARB	4.995	5.2625	5.6375	58
6059	6	State Median	29.0344	31.0525	32.755	2824
6061	6	THINCARB	7.02	7.02	7.02	11
6063	6	THINCARB	17.7112	18.0375	18.3637	8
6065	6	Measured DIC	44.1	53.8	57.3	41
6067	6	Measured DIC	12.1	13.5	15.9	29
6069	6	THINCARB	52.855	52.92	52.985	14
6071	6	THINCARB	26.76	27.06	28.22	429
6073	6	THINCARB	40.58	48.65	50.45	44
6075	6	State Median	29.0344	31.0525	32.755	2824
6077	6	Measured DIC	11.175	17.45	23.325	38
6079	6	THINCARB	54.48	63.15	66.18	12
6081	6	State Median	29.0344	31.0525	32.755	2824
6083	6	THINCARB	54.1213	58.94	62.2313	162
6085	6	State Median	29.0344	31.0525	32.755	2824
6087	6	State Median	29.0344	31.0525	32.755	2824
6089	6	THINCARB	30.75	30.75	30.75	1
6091	6	State Median	29.0344	31.0525	32.755	2824
6093	6	State Median	29.0344	31.0525	32.755	2824
6095	6	State Median	29.0344	31.0525	32.755	2824
6097	6	THINCARB	30.68	32.655	34.76	23
6099	6	THINCARB	24.495	40.315	46.7525	66
6101	6	State Median	29.0344	31.0525	32.755	2824
6103	6	State Median	29.0344	31.0525	32.755	2824
6105	6	State Median	29.0344	31.0525	32.755	2824
6107	6	State Median	29.0344	31.0525	32.755	2824
6109	6	THINCARB	3.47	4.11	4.5175	18
6111	6	THINCARB	38.99	42.03	42.88	3
6113	6	THINCARB	70.7	70.7	70.7	469
6115	6	State Median	29.0344	31.0525	32.755	2824
8001	8	State Median	22.3075	31.94	31.94	7236
8003	8	State Median	22.3075	31.94	31.94	7236
8005	8	State Median	22.3075	31.94	31.94	7236
8007	8	Equilibrium Calculation	15.938	18.7655	21.0725	19
8009	8	State Median	22.3075	31.94	31.94	7236
8011	8	THINCARB	47.8275	49.215	54.75	61
8013	8	State Median	22.3075	31.94	31.94	7236
8014	8	State Median	22.3075	31.94	31.94	7236
8015	8	State Median	22.3075	31.94	31.94	7236
8017	8	State Median	22.3075	31.94	31.94	7236
8019	8	THINCARB	7.525	7.525	7.525	32
8021	8	State Median	22.3075	31.94	31.94	7236
8023	8	State Median	22.3075	31.94	31.94	7236
8025	8	THINCARB	53.7413	54.7175	55.29	5
8027	8	THINCARB	19.99	19.99	19.99	3
8029	8	THINCARB	47.7225	53.44	58.9075	503
8031	8	Measured DIC	39.7	44	47.4	85
8033	8	State Median	22.3075	31.94	31.94	7236
8035	8	State Median	22.3075	31.94	31.94	7236
8037	8	THINCARB	19.195	22.12	23.9675	645
8039	8	State Median	22.3075	31.94	31.94	7236
8041	8	THINCARB	22.3075	25.23	28.89	242
8043	8	THINCARB	42.7763	47.12	50.5738	53
8045	8	THINCARB	21.6825	24.32	28.115	172
8047	8	State Median	22.3075	31.94	31.94	7236
8049	8	THINCARB	6.22375	7.0825	7.6675	539
8051	8	THINCARB	14.0225	15.345	15.41	123
8053	8	State Median	22.3075	31.94	31.94	7236
8055	8	State Median	22.3075	31.94	31.94	7236
8057	8	State Median	22.3075	31.94	31.94	7236
8059	8	State Median	22.3075	31.94	31.94	7236
8061	8	State Median	22.3075	31.94	31.94	7236
8063	8	State Median	22.3075	31.94	31.94	7236
8065	8	THINCARB	4.6775	6.07	9.05	128
8067	8	THINCARB	19.89	23.3	29.11	9
8069	8	THINCARB	3.98	5.515	6.6025	1559
8071	8	THINCARB	37.2788	44.275	46.55	57
8073	8	State Median	22.3075	31.94	31.94	7236
8075	8	THINCARB	35.91	35.91	35.91	1
8077	8	Measured DIC	27.7	36.3	38.625	44
8079	8	State Median	22.3075	31.94	31.94	7236
8081	8	THINCARB	21.86	32.55	36.96	216
8083	8	THINCARB	51.47	57.01	64.17	249
8085	8	THINCARB	42.78	50.8	76.62	340
8087	8	THINCARB	31.94	31.94	31.94	1
8089	8	THINCARB	44.1375	52.715	57.91	50
8091	8	THINCARB	20.265	25.07	27.27	68
8093	8	State Median	22.3075	31.94	31.94	7236
8095	8	State Median	22.3075	31.94	31.94	7236
8097	8	THINCARB	7.53	7.53	7.53	1
8099	8	Equilibrium Calculation	57.4606	59.1291	60.7976	9
8101	8	THINCARB	33.8325	40.12	42.9275	175
8103	8	THINCARB	36.0512	39.8725	42.555	295
8105	8	State Median	22.3075	31.94	31.94	7236
8107	8	THINCARB	19.94	27.6	29.96	305
8109	8	THINCARB	15.825	16.535	17.155	36
8111	8	THINCARB	2.84	3.67	4.375	43
8113	8	State Median	22.3075	31.94	31.94	7236
8115	8	THINCARB	35.91	35.91	35.91	1
8117	8	THINCARB	20.07	20.07	20.07	33
8119	8	State Median	22.3075	31.94	31.94	7236
8121	8	State Median	22.3075	31.94	31.94	7236
8123	8	Measured DIC	44.2	48.8	51.3	45
8125	8	State Median	22.3075	31.94	31.94	7236
9001	9	Measured DIC	14.975	17.15	17.9	53
9003	9	Measured DIC	5.25	7.25	8.68	41
9005	9	THINCARB	16.2413	17.875	19.7013	131
9007	9	THINCARB	6.63	8.43	10.17	65
9009	9	THINCARB	17.59	20.89	23.045	311
9011	9	THINCARB	5.9925	7.1	7.49	124
9013	9	THINCARB	4.5375	5.8425	6.94	172
9015	9	THINCARB	3.065	3.85	4.8	363
10001	10	State Median	6.815	7.605	9.7	80
10003	10	State Median	6.815	7.605	9.7	80
10005	10	THINCARB	6.815	7.605	9.7	80
12001	12	State Median	21.8312	25.9988	30.705	349
12003	12	State Median	21.8312	25.9988	30.705	349
12005	12	State Median	21.8312	25.9988	30.705	349
12007	12	State Median	21.8312	25.9988	30.705	349
12009	12	State Median	21.8312	25.9988	30.705	349
12011	12	State Median	21.8312	25.9988	30.705	349
12013	12	State Median	21.8312	25.9988	30.705	349
12015	12	State Median	21.8312	25.9988	30.705	349
12017	12	THINCARB	16.415	19.875	24.3	34
12019	12	State Median	21.8312	25.9988	30.705	349
12021	12	State Median	21.8312	25.9988	30.705	349
12023	12	State Median	21.8312	25.9988	30.705	349
12027	12	State Median	21.8312	25.9988	30.705	349
12029	12	State Median	21.8312	25.9988	30.705	349
12031	12	State Median	21.8312	25.9988	30.705	349
12033	12	State Median	21.8312	25.9988	30.705	349
12035	12	State Median	21.8312	25.9988	30.705	349
12037	12	Measured DIC	8.6825	9.95	11.1	29
12039	12	State Median	21.8312	25.9988	30.705	349
12041	12	State Median	21.8312	25.9988	30.705	349
12043	12	State Median	21.8312	25.9988	30.705	349
12045	12	State Median	21.8312	25.9988	30.705	349
12047	12	State Median	21.8312	25.9988	30.705	349
12049	12	State Median	21.8312	25.9988	30.705	349
12051	12	State Median	21.8312	25.9988	30.705	349
12053	12	State Median	21.8312	25.9988	30.705	349
12055	12	State Median	21.8312	25.9988	30.705	349
12057	12	State Median	21.8312	25.9988	30.705	349
12059	12	State Median	21.8312	25.9988	30.705	349
12061	12	State Median	21.8312	25.9988	30.705	349
12063	12	State Median	21.8312	25.9988	30.705	349
12065	12	State Median	21.8312	25.9988	30.705	349
12067	12	State Median	21.8312	25.9988	30.705	349
12069	12	State Median	21.8312	25.9988	30.705	349
12071	12	State Median	21.8312	25.9988	30.705	349
12073	12	State Median	21.8312	25.9988	30.705	349
12075	12	State Median	21.8312	25.9988	30.705	349
12077	12	State Median	21.8312	25.9988	30.705	349
12079	12	State Median	21.8312	25.9988	30.705	349
12081	12	State Median	21.8312	25.9988	30.705	349
12083	12	THINCARB	17.4775	20.365	23.2525	6
12085	12	State Median	21.8312	25.9988	30.705	349
12086	12	THINCARB	50.86	52.12	53.38	26
12087	12	State Median	21.8312	25.9988	30.705	349
12089	12	State Median	21.8312	25.9988	30.705	349
12091	12	State Median	21.8312	25.9988	30.705	349
12093	12	State Median	21.8312	25.9988	30.705	349
12095	12	State Median	21.8312	25.9988	30.705	349
12097	12	State Median	21.8312	25.9988	30.705	349
12099	12	THINCARB	47.1	70.3	76.85	18
12101	12	State Median	21.8312	25.9988	30.705	349
12103	12	State Median	21.8312	25.9988	30.705	349
12105	12	State Median	21.8312	25.9988	30.705	349
12107	12	State Median	21.8312	25.9988	30.705	349
12109	12	State Median	21.8312	25.9988	30.705	349
12111	12	State Median	21.8312	25.9988	30.705	349
12113	12	State Median	21.8312	25.9988	30.705	349
12115	12	Equilibrium Calculation	27.46	27.46	27.46	1
12117	12	State Median	21.8312	25.9988	30.705	349
12119	12	THINCARB	26.185	31.6325	37.11	6
12121	12	State Median	21.8312	25.9988	30.705	349
12123	12	State Median	21.8312	25.9988	30.705	349
12125	12	State Median	21.8312	25.9988	30.705	349
12127	12	State Median	21.8312	25.9988	30.705	349
12129	12	State Median	21.8312	25.9988	30.705	349
12131	12	State Median	21.8312	25.9988	30.705	349
12133	12	State Median	21.8312	25.9988	30.705	349
13001	13	State Median	7.5475	8.76	9.86	1387
13003	13	State Median	7.5475	8.76	9.86	1387
13005	13	State Median	7.5475	8.76	9.86	1387
13007	13	State Median	7.5475	8.76	9.86	1387
13009	13	State Median	7.5475	8.76	9.86	1387
13011	13	State Median	7.5475	8.76	9.86	1387
13013	13	State Median	7.5475	8.76	9.86	1387
13015	13	State Median	7.5475	8.76	9.86	1387
13017	13	State Median	7.5475	8.76	9.86	1387
13019	13	State Median	7.5475	8.76	9.86	1387
13021	13	State Median	7.5475	8.76	9.86	1387
13023	13	State Median	7.5475	8.76	9.86	1387
13025	13	State Median	7.5475	8.76	9.86	1387
13027	13	THINCARB	6.82	8.02	8.38	21
13029	13	State Median	7.5475	8.76	9.86	1387
13031	13	State Median	7.5475	8.76	9.86	1387
13033	13	State Median	7.5475	8.76	9.86	1387
13035	13	State Median	7.5475	8.76	9.86	1387
13037	13	State Median	7.5475	8.76	9.86	1387
13039	13	State Median	7.5475	8.76	9.86	1387
13043	13	State Median	7.5475	8.76	9.86	1387
13045	13	Measured DIC	5.12	6	6.545	43
13047	13	State Median	7.5475	8.76	9.86	1387
13049	13	State Median	7.5475	8.76	9.86	1387
13051	13	State Median	7.5475	8.76	9.86	1387
13053	13	State Median	7.5475	8.76	9.86	1387
13055	13	State Median	7.5475	8.76	9.86	1387
13057	13	State Median	7.5475	8.76	9.86	1387
13059	13	State Median	7.5475	8.76	9.86	1387
13061	13	State Median	7.5475	8.76	9.86	1387
13063	13	State Median	7.5475	8.76	9.86	1387
13065	13	State Median	7.5475	8.76	9.86	1387
13067	13	Measured DIC	7.015	7.69	8.49	58
13069	13	State Median	7.5475	8.76	9.86	1387
13071	13	State Median	7.5475	8.76	9.86	1387
13073	13	State Median	7.5475	8.76	9.86	1387
13075	13	State Median	7.5475	8.76	9.86	1387
13077	13	State Median	7.5475	8.76	9.86	1387
13079	13	State Median	7.5475	8.76	9.86	1387
13081	13	State Median	7.5475	8.76	9.86	1387
13083	13	State Median	7.5475	8.76	9.86	1387
13085	13	State Median	7.5475	8.76	9.86	1387
13087	13	State Median	7.5475	8.76	9.86	1387
13089	13	THINCARB	8.015	8.015	8.015	2
13091	13	State Median	7.5475	8.76	9.86	1387
13093	13	State Median	7.5475	8.76	9.86	1387
13095	13	State Median	7.5475	8.76	9.86	1387
13097	13	THINCARB	3.585	4.2	4.7	59
13099	13	State Median	7.5475	8.76	9.86	1387
13101	13	State Median	7.5475	8.76	9.86	1387
13103	13	State Median	7.5475	8.76	9.86	1387
13105	13	State Median	7.5475	8.76	9.86	1387
13107	13	State Median	7.5475	8.76	9.86	1387
13109	13	State Median	7.5475	8.76	9.86	1387
13111	13	State Median	7.5475	8.76	9.86	1387
13113	13	State Median	7.5475	8.76	9.86	1387
13115	13	State Median	7.5475	8.76	9.86	1387
13117	13	State Median	7.5475	8.76	9.86	1387
13119	13	State Median	7.5475	8.76	9.86	1387
13121	13	THINCARB	9.86	9.86	9.86	19
13123	13	State Median	7.5475	8.76	9.86	1387
13125	13	State Median	7.5475	8.76	9.86	1387
13127	13	Measured DIC	5.64	7.07	8.47	29
13129	13	State Median	7.5475	8.76	9.86	1387
13131	13	State Median	7.5475	8.76	9.86	1387
13133	13	State Median	7.5475	8.76	9.86	1387
13135	13	THINCARB	5.3125	6.6	7.56	88
13137	13	State Median	7.5475	8.76	9.86	1387
13139	13	State Median	7.5475	8.76	9.86	1387
13141	13	State Median	7.5475	8.76	9.86	1387
13143	13	State Median	7.5475	8.76	9.86	1387
13145	13	State Median	7.5475	8.76	9.86	1387
13147	13	State Median	7.5475	8.76	9.86	1387
13149	13	THINCARB	3.6275	4.915	7.86	60
13151	13	State Median	7.5475	8.76	9.86	1387
13153	13	State Median	7.5475	8.76	9.86	1387
13155	13	State Median	7.5475	8.76	9.86	1387
13157	13	State Median	7.5475	8.76	9.86	1387
13159	13	State Median	7.5475	8.76	9.86	1387
13161	13	State Median	7.5475	8.76	9.86	1387
13163	13	State Median	7.5475	8.76	9.86	1387
13165	13	State Median	7.5475	8.76	9.86	1387
13167	13	State Median	7.5475	8.76	9.86	1387
13169	13	State Median	7.5475	8.76	9.86	1387
13171	13	State Median	7.5475	8.76	9.86	1387
13173	13	State Median	7.5475	8.76	9.86	1387
13175	13	State Median	7.5475	8.76	9.86	1387
13177	13	State Median	7.5475	8.76	9.86	1387
13179	13	State Median	7.5475	8.76	9.86	1387
13181	13	State Median	7.5475	8.76	9.86	1387
13183	13	State Median	7.5475	8.76	9.86	1387
13185	13	State Median	7.5475	8.76	9.86	1387
13187	13	State Median	7.5475	8.76	9.86	1387
13189	13	State Median	7.5475	8.76	9.86	1387
13191	13	State Median	7.5475	8.76	9.86	1387
13193	13	State Median	7.5475	8.76	9.86	1387
13195	13	State Median	7.5475	8.76	9.86	1387
13197	13	State Median	7.5475	8.76	9.86	1387
13199	13	State Median	7.5475	8.76	9.86	1387
13201	13	State Median	7.5475	8.76	9.86	1387
13205	13	State Median	7.5475	8.76	9.86	1387
13207	13	State Median	7.5475	8.76	9.86	1387
13209	13	State Median	7.5475	8.76	9.86	1387
13211	13	State Median	7.5475	8.76	9.86	1387
13213	13	State Median	7.5475	8.76	9.86	1387
13215	13	State Median	7.5475	8.76	9.86	1387
13217	13	State Median	7.5475	8.76	9.86	1387
13219	13	State Median	7.5475	8.76	9.86	1387
13221	13	State Median	7.5475	8.76	9.86	1387
13223	13	State Median	7.5475	8.76	9.86	1387
13225	13	State Median	7.5475	8.76	9.86	1387
13227	13	State Median	7.5475	8.76	9.86	1387
13229	13	State Median	7.5475	8.76	9.86	1387
13231	13	State Median	7.5475	8.76	9.86	1387
13233	13	State Median	7.5475	8.76	9.86	1387
13235	13	State Median	7.5475	8.76	9.86	1387
13237	13	State Median	7.5475	8.76	9.86	1387
13239	13	State Median	7.5475	8.76	9.86	1387
13241	13	State Median	7.5475	8.76	9.86	1387
13243	13	State Median	7.5475	8.76	9.86	1387
13245	13	THINCARB	6.555	8.76	11.21	57
13247	13	THINCARB	7.5475	9.2	10.4575	61
13249	13	State Median	7.5475	8.76	9.86	1387
13251	13	State Median	7.5475	8.76	9.86	1387
13253	13	State Median	7.5475	8.76	9.86	1387
13255	13	State Median	7.5475	8.76	9.86	1387
13257	13	State Median	7.5475	8.76	9.86	1387
13259	13	State Median	7.5475	8.76	9.86	1387
13261	13	THINCARB	7.7375	8.86	10.525	24
13263	13	State Median	7.5475	8.76	9.86	1387
13265	13	State Median	7.5475	8.76	9.86	1387
13267	13	State Median	7.5475	8.76	9.86	1387
13269	13	State Median	7.5475	8.76	9.86	1387
13271	13	State Median	7.5475	8.76	9.86	1387
13273	13	State Median	7.5475	8.76	9.86	1387
13275	13	State Median	7.5475	8.76	9.86	1387
13277	13	THINCARB	10.1975	22.29	29.675	8
13279	13	State Median	7.5475	8.76	9.86	1387
13281	13	State Median	7.5475	8.76	9.86	1387
13283	13	State Median	7.5475	8.76	9.86	1387
13285	13	State Median	7.5475	8.76	9.86	1387
13287	13	State Median	7.5475	8.76	9.86	1387
13289	13	State Median	7.5475	8.76	9.86	1387
13291	13	State Median	7.5475	8.76	9.86	1387
13293	13	State Median	7.5475	8.76	9.86	1387
13295	13	State Median	7.5475	8.76	9.86	1387
13297	13	State Median	7.5475	8.76	9.86	1387
13299	13	State Median	7.5475	8.76	9.86	1387
13301	13	State Median	7.5475	8.76	9.86	1387
13303	13	State Median	7.5475	8.76	9.86	1387
13305	13	State Median	7.5475	8.76	9.86	1387
13307	13	State Median	7.5475	8.76	9.86	1387
13309	13	State Median	7.5475	8.76	9.86	1387
13311	13	State Median	7.5475	8.76	9.86	1387
13313	13	State Median	7.5475	8.76	9.86	1387
13315	13	State Median	7.5475	8.76	9.86	1387
13317	13	State Median	7.5475	8.76	9.86	1387
13319	13	State Median	7.5475	8.76	9.86	1387
13321	13	State Median	7.5475	8.76	9.86	1387
16001	16	THINCARB	7.885	7.89	8.865	3
16003	16	State Median	21.95	23.3	23.3825	1018
16005	16	State Median	21.95	23.3	23.3825	1018
16007	16	THINCARB	51.025	54.1	56.09	12
16009	16	State Median	21.95	23.3	23.3825	1018
16011	16	THINCARB	28.065	29.74	29.845	3
16013	16	THINCARB	25.62	27.35	31.46	10
16015	16	THINCARB	6.1475	7.805	8.6325	6
16017	16	THINCARB	13.205	13.73	15.155	7
16019	16	Equilibrium Calculation	26.9556	28.8201	31.304	156
16021	16	THINCARB	21.95	23.3	23.3825	15
16023	16	THINCARB	25.755	25.755	25.755	6
16025	16	State Median	21.95	23.3	23.3825	1018
16027	16	THINCARB	30.41	31.18	34.935	3
16029	16	THINCARB	46.07	46.5775	46.6475	67
16031	16	Equilibrium Calculation	31.0434	32.6843	33.5322	4
16033	16	State Median	21.95	23.3	23.3825	1018
16035	16	State Median	21.95	23.3	23.3825	1018
16037	16	THINCARB	8.07	9.31	11.045	3
16039	16	Measured DIC	38.4	39	40.7	33
16041	16	State Median	21.95	23.3	23.3825	1018
16043	16	Equilibrium Calculation	16.303	17.125	18.9766	66
16045	16	THINCARB	12.865	12.865	12.865	2
16047	16	THINCARB	32.4375	33.975	35.5125	2
16049	16	THINCARB	5.635	5.82	6.57	15
16051	16	State Median	21.95	23.3	23.3825	1018
16053	16	THINCARB	45.37	45.49	45.495	3
16055	16	THINCARB	5.2875	5.375	5.5325	6
16057	16	State Median	21.95	23.3	23.3825	1018
16059	16	State Median	21.95	23.3	23.3825	1018
16061	16	State Median	21.95	23.3	23.3825	1018
16063	16	State Median	21.95	23.3	23.3825	1018
16065	16	Measured DIC	18.6	20.3	21.5	43
16067	16	THINCARB	35.075	36.41	38.025	3
16069	16	State Median	21.95	23.3	23.3825	1018
16071	16	State Median	21.95	23.3	23.3825	1018
16073	16	Equilibrium Calculation	22.1211	26.3579	30.9614	227
16075	16	State Median	21.95	23.3	23.3825	1018
16077	16	Equilibrium Calculation	33.0541	36.6458	37.8447	78
16079	16	THINCARB	6.1	6.75	7.315	9
16081	16	State Median	21.95	23.3	23.3825	1018
16083	16	Measured DIC	51.2	55.5	61.15	59
16085	16	THINCARB	11.3	11.3	11.3	38
16087	16	THINCARB	16.1	17.545	21.27	6
17001	17	State Median	37.4475	40.86	44.1612	1360
17003	17	Measured DIC	35.575	40.25	43.475	26
17005	17	State Median	37.4475	40.86	44.1612	1360
17007	17	State Median	37.4475	40.86	44.1612	1360
17009	17	State Median	37.4475	40.86	44.1612	1360
17011	17	State Median	37.4475	40.86	44.1612	1360
17013	17	State Median	37.4475	40.86	44.1612	1360
17015	17	State Median	37.4475	40.86	44.1612	1360
17017	17	State Median	37.4475	40.86	44.1612	1360
17019	17	State Median	37.4475	40.86	44.1612	1360
17021	17	State Median	37.4475	40.86	44.1612	1360
17023	17	State Median	37.4475	40.86	44.1612	1360
17025	17	State Median	37.4475	40.86	44.1612	1360
17027	17	State Median	37.4475	40.86	44.1612	1360
17029	17	State Median	37.4475	40.86	44.1612	1360
17031	17	THINCARB	28.8762	30.365	32.3525	44
17033	17	State Median	37.4475	40.86	44.1612	1360
17035	17	State Median	37.4475	40.86	44.1612	1360
17037	17	State Median	37.4475	40.86	44.1612	1360
17039	17	State Median	37.4475	40.86	44.1612	1360
17041	17	State Median	37.4475	40.86	44.1612	1360
17043	17	State Median	37.4475	40.86	44.1612	1360
17045	17	State Median	37.4475	40.86	44.1612	1360
17047	17	State Median	37.4475	40.86	44.1612	1360
17049	17	State Median	37.4475	40.86	44.1612	1360
17051	17	State Median	37.4475	40.86	44.1612	1360
17053	17	State Median	37.4475	40.86	44.1612	1360
17055	17	State Median	37.4475	40.86	44.1612	1360
17057	17	State Median	37.4475	40.86	44.1612	1360
17059	17	State Median	37.4475	40.86	44.1612	1360
17061	17	State Median	37.4475	40.86	44.1612	1360
17063	17	THINCARB	37.45	39.05	39.915	4
17065	17	State Median	37.4475	40.86	44.1612	1360
17067	17	State Median	37.4475	40.86	44.1612	1360
17069	17	State Median	37.4475	40.86	44.1612	1360
17071	17	State Median	37.4475	40.86	44.1612	1360
17073	17	State Median	37.4475	40.86	44.1612	1360
17075	17	State Median	37.4475	40.86	44.1612	1360
17077	17	State Median	37.4475	40.86	44.1612	1360
17079	17	State Median	37.4475	40.86	44.1612	1360
17081	17	State Median	37.4475	40.86	44.1612	1360
17083	17	Measured DIC	37.6	41.5	43.8	29
17085	17	State Median	37.4475	40.86	44.1612	1360
17087	17	State Median	37.4475	40.86	44.1612	1360
17089	17	State Median	37.4475	40.86	44.1612	1360
17091	17	State Median	37.4475	40.86	44.1612	1360
17093	17	State Median	37.4475	40.86	44.1612	1360
17095	17	State Median	37.4475	40.86	44.1612	1360
17097	17	State Median	37.4475	40.86	44.1612	1360
17099	17	State Median	37.4475	40.86	44.1612	1360
17101	17	State Median	37.4475	40.86	44.1612	1360
17103	17	State Median	37.4475	40.86	44.1612	1360
17105	17	State Median	37.4475	40.86	44.1612	1360
17107	17	State Median	37.4475	40.86	44.1612	1360
17109	17	State Median	37.4475	40.86	44.1612	1360
17111	17	State Median	37.4475	40.86	44.1612	1360
17113	17	State Median	37.4475	40.86	44.1612	1360
17115	17	State Median	37.4475	40.86	44.1612	1360
17117	17	State Median	37.4475	40.86	44.1612	1360
17119	17	State Median	37.4475	40.86	44.1612	1360
17121	17	State Median	37.4475	40.86	44.1612	1360
17123	17	State Median	37.4475	40.86	44.1612	1360
17125	17	State Median	37.4475	40.86	44.1612	1360
17127	17	State Median	37.4475	40.86	44.1612	1360
17129	17	State Median	37.4475	40.86	44.1612	1360
17131	17	State Median	37.4475	40.86	44.1612	1360
17133	17	State Median	37.4475	40.86	44.1612	1360
17135	17	State Median	37.4475	40.86	44.1612	1360
17137	17	State Median	37.4475	40.86	44.1612	1360
17139	17	State Median	37.4475	40.86	44.1612	1360
17141	17	State Median	37.4475	40.86	44.1612	1360
17143	17	State Median	37.4475	40.86	44.1612	1360
17145	17	State Median	37.4475	40.86	44.1612	1360
17147	17	THINCARB	55.4	58.78	61.23	25
17149	17	Measured DIC	43.075	47.15	52.55	34
17151	17	State Median	37.4475	40.86	44.1612	1360
17153	17	Measured DIC	19.75	20.7	22.075	30
17155	17	State Median	37.4475	40.86	44.1612	1360
17157	17	State Median	37.4475	40.86	44.1612	1360
17159	17	State Median	37.4475	40.86	44.1612	1360
17161	17	State Median	37.4475	40.86	44.1612	1360
17163	17	State Median	37.4475	40.86	44.1612	1360
17165	17	State Median	37.4475	40.86	44.1612	1360
17167	17	State Median	37.4475	40.86	44.1612	1360
17169	17	State Median	37.4475	40.86	44.1612	1360
17171	17	THINCARB	42.495	48.725	52.9675	214
17173	17	State Median	37.4475	40.86	44.1612	1360
17175	17	State Median	37.4475	40.86	44.1612	1360
17177	17	State Median	37.4475	40.86	44.1612	1360
17179	17	State Median	37.4475	40.86	44.1612	1360
17181	17	State Median	37.4475	40.86	44.1612	1360
17183	17	State Median	37.4475	40.86	44.1612	1360
17185	17	State Median	37.4475	40.86	44.1612	1360
17187	17	State Median	37.4475	40.86	44.1612	1360
17189	17	State Median	37.4475	40.86	44.1612	1360
17191	17	State Median	37.4475	40.86	44.1612	1360
17193	17	State Median	37.4475	40.86	44.1612	1360
17195	17	State Median	37.4475	40.86	44.1612	1360
17197	17	State Median	37.4475	40.86	44.1612	1360
17199	17	State Median	37.4475	40.86	44.1612	1360
17201	17	State Median	37.4475	40.86	44.1612	1360
17203	17	State Median	37.4475	40.86	44.1612	1360
18001	18	State Median	40.215	43.92	51.92	1671
18003	18	State Median	40.215	43.92	51.92	1671
18005	18	State Median	40.215	43.92	51.92	1671
18007	18	State Median	40.215	43.92	51.92	1671
18009	18	State Median	40.215	43.92	51.92	1671
18011	18	THINCARB	60.8025	62.16	63.87	6
18013	18	State Median	40.215	43.92	51.92	1671
18015	18	State Median	40.215	43.92	51.92	1671
18017	18	State Median	40.215	43.92	51.92	1671
18019	18	State Median	40.215	43.92	51.92	1671
18021	18	State Median	40.215	43.92	51.92	1671
18023	18	State Median	40.215	43.92	51.92	1671
18025	18	State Median	40.215	43.92	51.92	1671
18027	18	State Median	40.215	43.92	51.92	1671
18029	18	State Median	40.215	43.92	51.92	1671
18031	18	State Median	40.215	43.92	51.92	1671
18033	18	State Median	40.215	43.92	51.92	1671
18035	18	State Median	40.215	43.92	51.92	1671
18037	18	State Median	40.215	43.92	51.92	1671
18039	18	State Median	40.215	43.92	51.92	1671
18041	18	State Median	40.215	43.92	51.92	1671
18043	18	State Median	40.215	43.92	51.92	1671
18045	18	State Median	40.215	43.92	51.92	1671
18047	18	State Median	40.215	43.92	51.92	1671
18049	18	State Median	40.215	43.92	51.92	1671
18051	18	Measured DIC	34.5	38.55	44.2	42
18053	18	State Median	40.215	43.92	51.92	1671
18055	18	State Median	40.215	43.92	51.92	1671
18057	18	State Median	40.215	43.92	51.92	1671
18059	18	Measured DIC	52.475	61.55	67.525	60
18061	18	State Median	40.215	43.92	51.92	1671
18063	18	THINCARB	40.215	55.43	59.2975	26
18065	18	State Median	40.215	43.92	51.92	1671
18067	18	State Median	40.215	43.92	51.92	1671
18069	18	State Median	40.215	43.92	51.92	1671
18071	18	State Median	40.215	43.92	51.92	1671
18073	18	State Median	40.215	43.92	51.92	1671
18075	18	State Median	40.215	43.92	51.92	1671
18077	18	State Median	40.215	43.92	51.92	1671
18079	18	State Median	40.215	43.92	51.92	1671
18081	18	State Median	40.215	43.92	51.92	1671
18083	18	State Median	40.215	43.92	51.92	1671
18085	18	State Median	40.215	43.92	51.92	1671
18087	18	State Median	40.215	43.92	51.92	1671
18089	18	State Median	40.215	43.92	51.92	1671
18091	18	State Median	40.215	43.92	51.92	1671
18093	18	State Median	40.215	43.92	51.92	1671
18095	18	State Median	40.215	43.92	51.92	1671
18097	18	THINCARB	27.08	27.08	27.08	2
18099	18	State Median	40.215	43.92	51.92	1671
18101	18	State Median	40.215	43.92	51.92	1671
18103	18	State Median	40.215	43.92	51.92	1671
18105	18	State Median	40.215	43.92	51.92	1671
18107	18	State Median	40.215	43.92	51.92	1671
18109	18	State Median	40.215	43.92	51.92	1671
18111	18	THINCARB	56.135	58.14	67.57	3
18113	18	State Median	40.215	43.92	51.92	1671
18115	18	State Median	40.215	43.92	51.92	1671
18117	18	State Median	40.215	43.92	51.92	1671
18119	18	State Median	40.215	43.92	51.92	1671
18121	18	State Median	40.215	43.92	51.92	1671
18123	18	Measured DIC	19.475	20.95	22.675	30
18125	18	State Median	40.215	43.92	51.92	1671
18127	18	State Median	40.215	43.92	51.92	1671
18129	18	Measured DIC	34.475	38.45	41.7	28
18131	18	State Median	40.215	43.92	51.92	1671
18133	18	THINCARB	40.7375	43.92	51.92	52
18135	18	State Median	40.215	43.92	51.92	1671
18137	18	State Median	40.215	43.92	51.92	1671
18139	18	State Median	40.215	43.92	51.92	1671
18141	18	State Median	40.215	43.92	51.92	1671
18143	18	State Median	40.215	43.92	51.92	1671
18145	18	State Median	40.215	43.92	51.92	1671
18147	18	State Median	40.215	43.92	51.92	1671
18149	18	State Median	40.215	43.92	51.92	1671
18151	18	State Median	40.215	43.92	51.92	1671
18153	18	State Median	40.215	43.92	51.92	1671
18155	18	State Median	40.215	43.92	51.92	1671
18157	18	State Median	40.215	43.92	51.92	1671
18159	18	State Median	40.215	43.92	51.92	1671
18161	18	State Median	40.215	43.92	51.92	1671
18163	18	State Median	40.215	43.92	51.92	1671
18165	18	State Median	40.215	43.92	51.92	1671
18167	18	State Median	40.215	43.92	51.92	1671
18169	18	State Median	40.215	43.92	51.92	1671
18171	18	State Median	40.215	43.92	51.92	1671
18173	18	State Median	40.215	43.92	51.92	1671
18175	18	State Median	40.215	43.92	51.92	1671
18177	18	State Median	40.215	43.92	51.92	1671
18179	18	State Median	40.215	43.92	51.92	1671
18181	18	State Median	40.215	43.92	51.92	1671
18183	18	State Median	40.215	43.92	51.92	1671
19001	19	State Median	45.82	50.2738	53.0825	2092
19003	19	State Median	45.82	50.2738	53.0825	2092
19005	19	State Median	45.82	50.2738	53.0825	2092
19007	19	State Median	45.82	50.2738	53.0825	2092
19009	19	State Median	45.82	50.2738	53.0825	2092
19011	19	THINCARB	35.185	47.43	48.31	9
19013	19	THINCARB	42.17	46.46	49.98	15
19015	19	State Median	45.82	50.2738	53.0825	2092
19017	19	THINCARB	41.17	42.4	45.32	32
19019	19	State Median	45.82	50.2738	53.0825	2092
19021	19	State Median	45.82	50.2738	53.0825	2092
19023	19	THINCARB	47.3925	50.47	52.84	6
19025	19	State Median	45.82	50.2738	53.0825	2092
19027	19	State Median	45.82	50.2738	53.0825	2092
19029	19	State Median	45.82	50.2738	53.0825	2092
19031	19	State Median	45.82	50.2738	53.0825	2092
19033	19	State Median	45.82	50.2738	53.0825	2092
19035	19	State Median	45.82	50.2738	53.0825	2092
19037	19	State Median	45.82	50.2738	53.0825	2092
19039	19	State Median	45.82	50.2738	53.0825	2092
19041	19	State Median	45.82	50.2738	53.0825	2092
19043	19	THINCARB	48.6225	54.65	59.59	48
19045	19	Measured DIC	35.325	39.6	42.125	32
19047	19	State Median	45.82	50.2738	53.0825	2092
19049	19	THINCARB	49.4175	51.97	53.035	12
19051	19	State Median	45.82	50.2738	53.0825	2092
19053	19	THINCARB	43.225	46.175	52.7875	12
19055	19	State Median	45.82	50.2738	53.0825	2092
19057	19	THINCARB	29.28	41.92	49.235	50
19059	19	State Median	45.82	50.2738	53.0825	2092
19061	19	THINCARB	57.2325	59.415	64.205	12
19063	19	State Median	45.82	50.2738	53.0825	2092
19065	19	State Median	45.82	50.2738	53.0825	2092
19067	19	THINCARB	47.05	47.37	52.865	3
19069	19	THINCARB	41.1175	45.77	47.95	12
19071	19	THINCARB	41.1225	49.215	56.92	54
19073	19	State Median	45.82	50.2738	53.0825	2092
19075	19	THINCARB	48.835	54.75	59.22	3
19077	19	THINCARB	46.92	50.3075	53.3762	24
19079	19	THINCARB	108.995	110.76	112.525	2
19081	19	State Median	45.82	50.2738	53.0825	2092
19083	19	Measured DIC	58.8	66.8	71.8	58
19085	19	THINCARB	57.5375	65.52	69.87	54
19087	19	State Median	45.82	50.2738	53.0825	2092
19089	19	State Median	45.82	50.2738	53.0825	2092
19091	19	State Median	45.82	50.2738	53.0825	2092
19093	19	State Median	45.82	50.2738	53.0825	2092
19095	19	THINCARB	45.87	51.04	53.13	3
19097	19	THINCARB	60.12	61.38	62.755	65
19099	19	THINCARB	35.6775	39.88	42.93	12
19101	19	State Median	45.82	50.2738	53.0825	2092
19103	19	THINCARB	37.7125	41.385	43.93	12
19105	19	State Median	45.82	50.2738	53.0825	2092
19107	19	State Median	45.82	50.2738	53.0825	2092
19109	19	State Median	45.82	50.2738	53.0825	2092
19111	19	THINCARB	30.7075	31.895	33.0825	2
19113	19	THINCARB	37.83	41.74	46.585	117
19115	19	Measured DIC	36.6	44.7	50.1	33
19117	19	State Median	45.82	50.2738	53.0825	2092
19119	19	State Median	45.82	50.2738	53.0825	2092
19121	19	State Median	45.82	50.2738	53.0825	2092
19123	19	State Median	45.82	50.2738	53.0825	2092
19125	19	State Median	45.82	50.2738	53.0825	2092
19127	19	State Median	45.82	50.2738	53.0825	2092
19129	19	State Median	45.82	50.2738	53.0825	2092
19131	19	THINCARB	50.35	51.8	52.615	3
19133	19	THINCARB	46.065	56.98	64.07	55
19135	19	State Median	45.82	50.2738	53.0825	2092
19137	19	State Median	45.82	50.2738	53.0825	2092
19139	19	State Median	45.82	50.2738	53.0825	2092
19141	19	State Median	45.82	50.2738	53.0825	2092
19143	19	State Median	45.82	50.2738	53.0825	2092
19145	19	State Median	45.82	50.2738	53.0825	2092
19147	19	State Median	45.82	50.2738	53.0825	2092
19149	19	THINCARB	60.24	62.23	72.03	9
19151	19	State Median	45.82	50.2738	53.0825	2092
19153	19	THINCARB	45.555	51.93	52.1	3
19155	19	State Median	45.82	50.2738	53.0825	2092
19157	19	State Median	45.82	50.2738	53.0825	2092
19159	19	State Median	45.82	50.2738	53.0825	2092
19161	19	THINCARB	45.77	46.945	54.07	12
19163	19	State Median	45.82	50.2738	53.0825	2092
19165	19	State Median	45.82	50.2738	53.0825	2092
19167	19	State Median	45.82	50.2738	53.0825	2092
19169	19	THINCARB	50.265	53.775	61.58	12
19171	19	THINCARB	44.405	50.24	54.9862	109
19173	19	State Median	45.82	50.2738	53.0825	2092
19175	19	State Median	45.82	50.2738	53.0825	2092
19177	19	Measured DIC	40.8	47.8	53.5	33
19179	19	State Median	45.82	50.2738	53.0825	2092
19181	19	State Median	45.82	50.2738	53.0825	2092
19183	19	State Median	45.82	50.2738	53.0825	2092
19185	19	State Median	45.82	50.2738	53.0825	2092
19187	19	State Median	45.82	50.2738	53.0825	2092
19189	19	State Median	45.82	50.2738	53.0825	2092
19191	19	State Median	45.82	50.2738	53.0825	2092
19193	19	State Median	45.82	50.2738	53.0825	2092
19195	19	State Median	45.82	50.2738	53.0825	2092
19197	19	THINCARB	50.72	65.605	77.63	4
20001	20	State Median	29.6675	40.595	49.3231	1160
20003	20	State Median	29.6675	40.595	49.3231	1160
20005	20	State Median	29.6675	40.595	49.3231	1160
20007	20	State Median	29.6675	40.595	49.3231	1160
20009	20	State Median	29.6675	40.595	49.3231	1160
20011	20	State Median	29.6675	40.595	49.3231	1160
20013	20	State Median	29.6675	40.595	49.3231	1160
20015	20	State Median	29.6675	40.595	49.3231	1160
20017	20	State Median	29.6675	40.595	49.3231	1160
20019	20	State Median	29.6675	40.595	49.3231	1160
20021	20	State Median	29.6675	40.595	49.3231	1160
20023	20	State Median	29.6675	40.595	49.3231	1160
20025	20	State Median	29.6675	40.595	49.3231	1160
20027	20	THINCARB	34.25	40.2	45.6	4
20029	20	State Median	29.6675	40.595	49.3231	1160
20031	20	State Median	29.6675	40.595	49.3231	1160
20033	20	State Median	29.6675	40.595	49.3231	1160
20035	20	State Median	29.6675	40.595	49.3231	1160
20037	20	State Median	29.6675	40.595	49.3231	1160
20039	20	State Median	29.6675	40.595	49.3231	1160
20041	20	State Median	29.6675	40.595	49.3231	1160
20043	20	State Median	29.6675	40.595	49.3231	1160
20045	20	State Median	29.6675	40.595	49.3231	1160
20047	20	State Median	29.6675	40.595	49.3231	1160
20049	20	State Median	29.6675	40.595	49.3231	1160
20051	20	State Median	29.6675	40.595	49.3231	1160
20053	20	State Median	29.6675	40.595	49.3231	1160
20055	20	State Median	29.6675	40.595	49.3231	1160
20057	20	State Median	29.6675	40.595	49.3231	1160
20059	20	State Median	29.6675	40.595	49.3231	1160
20061	20	State Median	29.6675	40.595	49.3231	1160
20063	20	State Median	29.6675	40.595	49.3231	1160
20065	20	State Median	29.6675	40.595	49.3231	1160
20067	20	State Median	29.6675	40.595	49.3231	1160
20069	20	State Median	29.6675	40.595	49.3231	1160
20071	20	State Median	29.6675	40.595	49.3231	1160
20073	20	State Median	29.6675	40.595	49.3231	1160
20075	20	State Median	29.6675	40.595	49.3231	1160
20077	20	State Median	29.6675	40.595	49.3231	1160
20079	20	THINCARB	19.755	48.645	61.955	84
20081	20	State Median	29.6675	40.595	49.3231	1160
20083	20	State Median	29.6675	40.595	49.3231	1160
20085	20	State Median	29.6675	40.595	49.3231	1160
20087	20	State Median	29.6675	40.595	49.3231	1160
20089	20	State Median	29.6675	40.595	49.3231	1160
20091	20	THINCARB	21.46	33.82	38.46	98
20093	20	State Median	29.6675	40.595	49.3231	1160
20095	20	State Median	29.6675	40.595	49.3231	1160
20097	20	State Median	29.6675	40.595	49.3231	1160
20099	20	State Median	29.6675	40.595	49.3231	1160
20101	20	State Median	29.6675	40.595	49.3231	1160
20103	20	Measured DIC	33.6	40.9	53.5	33
20105	20	State Median	29.6675	40.595	49.3231	1160
20107	20	State Median	29.6675	40.595	49.3231	1160
20109	20	State Median	29.6675	40.595	49.3231	1160
20111	20	State Median	29.6675	40.595	49.3231	1160
20113	20	State Median	29.6675	40.595	49.3231	1160
20115	20	State Median	29.6675	40.595	49.3231	1160
20117	20	State Median	29.6675	40.595	49.3231	1160
20119	20	State Median	29.6675	40.595	49.3231	1160
20121	20	State Median	29.6675	40.595	49.3231	1160
20123	20	State Median	29.6675	40.595	49.3231	1160
20125	20	State Median	29.6675	40.595	49.3231	1160
20127	20	State Median	29.6675	40.595	49.3231	1160
20129	20	State Median	29.6675	40.595	49.3231	1160
20131	20	State Median	29.6675	40.595	49.3231	1160
20133	20	State Median	29.6675	40.595	49.3231	1160
20135	20	State Median	29.6675	40.595	49.3231	1160
20137	20	State Median	29.6675	40.595	49.3231	1160
20139	20	State Median	29.6675	40.595	49.3231	1160
20141	20	State Median	29.6675	40.595	49.3231	1160
20143	20	State Median	29.6675	40.595	49.3231	1160
20145	20	State Median	29.6675	40.595	49.3231	1160
20147	20	State Median	29.6675	40.595	49.3231	1160
20149	20	THINCARB	35.93	44.53	50.78	147
20151	20	State Median	29.6675	40.595	49.3231	1160
20153	20	State Median	29.6675	40.595	49.3231	1160
20155	20	THINCARB	24.99	38.34	47.25	41
20157	20	State Median	29.6675	40.595	49.3231	1160
20159	20	State Median	29.6675	40.595	49.3231	1160
20161	20	State Median	29.6675	40.595	49.3231	1160
20163	20	State Median	29.6675	40.595	49.3231	1160
20165	20	State Median	29.6675	40.595	49.3231	1160
20167	20	State Median	29.6675	40.595	49.3231	1160
20169	20	State Median	29.6675	40.595	49.3231	1160
20171	20	State Median	29.6675	40.595	49.3231	1160
20173	20	Measured DIC	28.5	49.9	64.6	45
20175	20	State Median	29.6675	40.595	49.3231	1160
20177	20	THINCARB	36.015	40.99	55.195	32
20179	20	State Median	29.6675	40.595	49.3231	1160
20181	20	State Median	29.6675	40.595	49.3231	1160
20183	20	State Median	29.6675	40.595	49.3231	1160
20185	20	State Median	29.6675	40.595	49.3231	1160
20187	20	State Median	29.6675	40.595	49.3231	1160
20189	20	State Median	29.6675	40.595	49.3231	1160
20191	20	State Median	29.6675	40.595	49.3231	1160
20193	20	State Median	29.6675	40.595	49.3231	1160
20195	20	State Median	29.6675	40.595	49.3231	1160
20197	20	State Median	29.6675	40.595	49.3231	1160
20199	20	State Median	29.6675	40.595	49.3231	1160
20201	20	State Median	29.6675	40.595	49.3231	1160
20203	20	State Median	29.6675	40.595	49.3231	1160
20205	20	State Median	29.6675	40.595	49.3231	1160
20207	20	State Median	29.6675	40.595	49.3231	1160
20209	20	State Median	29.6675	40.595	49.3231	1160
21001	21	State Median	25.1675	27.14	28.38	268
21003	21	State Median	25.1675	27.14	28.38	268
21005	21	State Median	25.1675	27.14	28.38	268
21007	21	State Median	25.1675	27.14	28.38	268
21009	21	State Median	25.1675	27.14	28.38	268
21011	21	State Median	25.1675	27.14	28.38	268
21013	21	State Median	25.1675	27.14	28.38	268
21015	21	Equilibrium Calculation	21.055	28.2409	33.3962	4
21017	21	State Median	25.1675	27.14	28.38	268
21019	21	State Median	25.1675	27.14	28.38	268
21021	21	Equilibrium Calculation	21.9616	24.0966	26.5364	14
21023	21	State Median	25.1675	27.14	28.38	268
21025	21	Equilibrium Calculation	8.84609	10.0354	12.0231	4
21027	21	State Median	25.1675	27.14	28.38	268
21029	21	State Median	25.1675	27.14	28.38	268
21031	21	State Median	25.1675	27.14	28.38	268
21033	21	State Median	25.1675	27.14	28.38	268
21035	21	State Median	25.1675	27.14	28.38	268
21037	21	State Median	25.1675	27.14	28.38	268
21039	21	State Median	25.1675	27.14	28.38	268
21041	21	Equilibrium Calculation	22.0492	22.5588	23.891	4
21043	21	Equilibrium Calculation	6.57784	7.83499	8.18302	13
21045	21	State Median	25.1675	27.14	28.38	268
21047	21	Equilibrium Calculation	13.5739	14.0264	14.1257	13
21049	21	State Median	25.1675	27.14	28.38	268
21051	21	Equilibrium Calculation	5.33836	7.0109	8.24167	4
21053	21	State Median	25.1675	27.14	28.38	268
21055	21	State Median	25.1675	27.14	28.38	268
21057	21	State Median	25.1675	27.14	28.38	268
21059	21	Equilibrium Calculation	15.1742	15.5355	15.7586	9
21061	21	THINCARB	36.035	38.71	39.89	3
21063	21	State Median	25.1675	27.14	28.38	268
21065	21	State Median	25.1675	27.14	28.38	268
21067	21	State Median	25.1675	27.14	28.38	268
21069	21	State Median	25.1675	27.14	28.38	268
21071	21	Equilibrium Calculation	20.7348	23.4329	24.985	10
21073	21	State Median	25.1675	27.14	28.38	268
21075	21	State Median	25.1675	27.14	28.38	268
21077	21	State Median	25.1675	27.14	28.38	268
21079	21	Equilibrium Calculation	17.0918	20.2617	23.264	14
21081	21	Equilibrium Calculation	21.9074	22.795	24.5889	11
21083	21	State Median	25.1675	27.14	28.38	268
21085	21	Equilibrium Calculation	16.186	16.8959	17.6059	4
21087	21	State Median	25.1675	27.14	28.38	268
21089	21	Equilibrium Calculation	4.03262	4.42912	4.67508	9
21091	21	State Median	25.1675	27.14	28.38	268
21093	21	State Median	25.1675	27.14	28.38	268
21095	21	State Median	25.1675	27.14	28.38	268
21097	21	State Median	25.1675	27.14	28.38	268
21099	21	State Median	25.1675	27.14	28.38	268
21101	21	State Median	25.1675	27.14	28.38	268
21103	21	State Median	25.1675	27.14	28.38	268
21105	21	State Median	25.1675	27.14	28.38	268
21107	21	Equilibrium Calculation	9.00444	9.1908	9.37715	16
21109	21	State Median	25.1675	27.14	28.38	268
21111	21	State Median	25.1675	27.14	28.38	268
21113	21	State Median	25.1675	27.14	28.38	268
21115	21	Equilibrium Calculation	6.13673	6.48099	6.8566	6
21117	21	State Median	25.1675	27.14	28.38	268
21119	21	State Median	25.1675	27.14	28.38	268
21121	21	State Median	25.1675	27.14	28.38	268
21123	21	State Median	25.1675	27.14	28.38	268
21125	21	State Median	25.1675	27.14	28.38	268
21127	21	Equilibrium Calculation	5.59148	6.50522	7.36315	9
21129	21	State Median	25.1675	27.14	28.38	268
21131	21	State Median	25.1675	27.14	28.38	268
21133	21	Equilibrium Calculation	39.5493	39.8426	40.7851	4
21135	21	State Median	25.1675	27.14	28.38	268
21137	21	Equilibrium Calculation	12.5943	13.5147	13.908	15
21139	21	State Median	25.1675	27.14	28.38	268
21141	21	Equilibrium Calculation	11.64	12.2422	12.8443	12
21143	21	State Median	25.1675	27.14	28.38	268
21145	21	Measured DIC	12.75	13.55	14.425	30
21147	21	State Median	25.1675	27.14	28.38	268
21149	21	State Median	25.1675	27.14	28.38	268
21151	21	Equilibrium Calculation	25.327	28.4438	30.1739	17
21153	21	State Median	25.1675	27.14	28.38	268
21155	21	State Median	25.1675	27.14	28.38	268
21157	21	State Median	25.1675	27.14	28.38	268
21159	21	State Median	25.1675	27.14	28.38	268
21161	21	State Median	25.1675	27.14	28.38	268
21163	21	State Median	25.1675	27.14	28.38	268
21165	21	State Median	25.1675	27.14	28.38	268
21167	21	Equilibrium Calculation	16.9768	18.2972	20.9202	18
21169	21	State Median	25.1675	27.14	28.38	268
21171	21	Equilibrium Calculation	20.0854	21.5676	23.6086	6
21173	21	State Median	25.1675	27.14	28.38	268
21175	21	Equilibrium Calculation	6.76617	7.36259	7.48979	6
21177	21	Equilibrium Calculation	9.29234	9.62376	9.95517	16
21179	21	State Median	25.1675	27.14	28.38	268
21181	21	State Median	25.1675	27.14	28.38	268
21183	21	Equilibrium Calculation	39.812	41.2737	42.7355	15
21185	21	State Median	25.1675	27.14	28.38	268
21187	21	Equilibrium Calculation	20.0609	24.257	31.9366	5
21189	21	State Median	25.1675	27.14	28.38	268
21191	21	State Median	25.1675	27.14	28.38	268
21193	21	State Median	25.1675	27.14	28.38	268
21195	21	Equilibrium Calculation	21.0319	22.0196	22.4715	7
21197	21	Equilibrium Calculation	7.3318	11.232	18.4919	4
21199	21	State Median	25.1675	27.14	28.38	268
21201	21	State Median	25.1675	27.14	28.38	268
21203	21	State Median	25.1675	27.14	28.38	268
21205	21	State Median	25.1675	27.14	28.38	268
21207	21	State Median	25.1675	27.14	28.38	268
21209	21	State Median	25.1675	27.14	28.38	268
21211	21	State Median	25.1675	27.14	28.38	268
21213	21	Equilibrium Calculation	27.3705	28.5774	29.9327	6
21215	21	State Median	25.1675	27.14	28.38	268
21217	21	State Median	25.1675	27.14	28.38	268
21219	21	Equilibrium Calculation	6.05815	6.15608	6.25401	2
21221	21	State Median	25.1675	27.14	28.38	268
21223	21	State Median	25.1675	27.14	28.38	268
21225	21	State Median	25.1675	27.14	28.38	268
21227	21	Equilibrium Calculation	6.4578	6.89615	7.3345	6
21229	21	State Median	25.1675	27.14	28.38	268
21231	21	State Median	25.1675	27.14	28.38	268
21233	21	State Median	25.1675	27.14	28.38	268
21235	21	State Median	25.1675	27.14	28.38	268
21237	21	Equilibrium Calculation	5.41517	6.35476	7.03219	4
21239	21	State Median	25.1675	27.14	28.38	268
22001	22	State Median	12.6406	15.6925	21.9944	2459
22003	22	THINCARB	3.6475	5.18	6.7075	60
22005	22	State Median	12.6406	15.6925	21.9944	2459
22007	22	State Median	12.6406	15.6925	21.9944	2459
22009	22	State Median	12.6406	15.6925	21.9944	2459
22011	22	THINCARB	9.885	16.36	26.185	115
22013	22	State Median	12.6406	15.6925	21.9944	2459
22015	22	State Median	12.6406	15.6925	21.9944	2459
22017	22	State Median	12.6406	15.6925	21.9944	2459
22019	22	State Median	12.6406	15.6925	21.9944	2459
22021	22	State Median	12.6406	15.6925	21.9944	2459
22023	22	State Median	12.6406	15.6925	21.9944	2459
22025	22	State Median	12.6406	15.6925	21.9944	2459
22027	22	State Median	12.6406	15.6925	21.9944	2459
22029	22	THINCARB	12.7	13.325	14.1738	24
22031	22	State Median	12.6406	15.6925	21.9944	2459
22033	22	THINCARB	7.92	7.92	7.92	2
22035	22	State Median	12.6406	15.6925	21.9944	2459
22037	22	State Median	12.6406	15.6925	21.9944	2459
22039	22	State Median	12.6406	15.6925	21.9944	2459
22041	22	State Median	12.6406	15.6925	21.9944	2459
22043	22	State Median	12.6406	15.6925	21.9944	2459
22045	22	THINCARB	31.355	31.355	31.355	2
22047	22	Measured DIC	24.7	24.7	24.7	1
22049	22	THINCARB	2.5725	3.3625	5.12875	18
22051	22	THINCARB	4.935	6.045	11.6275	16
22053	22	THINCARB	18.265	20.98	24.125	23
22055	22	State Median	12.6406	15.6925	21.9944	2459
22057	22	State Median	12.6406	15.6925	21.9944	2459
22059	22	State Median	12.6406	15.6925	21.9944	2459
22061	22	State Median	12.6406	15.6925	21.9944	2459
22063	22	State Median	12.6406	15.6925	21.9944	2459
22065	22	State Median	12.6406	15.6925	21.9944	2459
22067	22	State Median	12.6406	15.6925	21.9944	2459
22069	22	THINCARB	6.2975	7.555	8.2925	28
22071	22	THINCARB	7.97125	12.9125	18.405	94
22073	22	State Median	12.6406	15.6925	21.9944	2459
22075	22	Measured DIC	24.675	26.6	29.775	28
22077	22	Measured DIC	18.925	23	28.375	34
22079	22	THINCARB	11.8637	15.025	19.8637	128
22081	22	THINCARB	17.3275	23.385	32.8075	119
22083	22	State Median	12.6406	15.6925	21.9944	2459
22085	22	State Median	12.6406	15.6925	21.9944	2459
22087	22	State Median	12.6406	15.6925	21.9944	2459
22089	22	THINCARB	22.935	23.89	26.3825	18
22091	22	State Median	12.6406	15.6925	21.9944	2459
22093	22	State Median	12.6406	15.6925	21.9944	2459
22095	22	State Median	12.6406	15.6925	21.9944	2459
22097	22	State Median	12.6406	15.6925	21.9944	2459
22099	22	THINCARB	34	34	34	1
22101	22	Measured DIC	20.475	23.9	28.2	30
22103	22	THINCARB	4.995	5.22	5.545	84
22105	22	THINCARB	3.8025	4.165	4.505	4
22107	22	THINCARB	12.5813	14.3625	15.8287	46
22109	22	State Median	12.6406	15.6925	21.9944	2459
22111	22	State Median	12.6406	15.6925	21.9944	2459
22113	22	State Median	12.6406	15.6925	21.9944	2459
22115	22	THINCARB	2.24125	3.4375	4.34	32
22117	22	State Median	12.6406	15.6925	21.9944	2459
22119	22	State Median	12.6406	15.6925	21.9944	2459
22121	22	THINCARB	25.325	27.625	30.0738	199
22123	22	State Median	12.6406	15.6925	21.9944	2459
22125	22	Measured DIC	25.2	28.25	31.925	34
22127	22	State Median	12.6406	15.6925	21.9944	2459
23001	23	State Median	1.28	1.47	2.36	12
23003	23	State Median	1.28	1.47	2.36	12
23005	23	State Median	1.28	1.47	2.36	12
23007	23	State Median	1.28	1.47	2.36	12
23009	23	State Median	1.28	1.47	2.36	12
23011	23	State Median	1.28	1.47	2.36	12
23013	23	State Median	1.28	1.47	2.36	12
23015	23	State Median	1.28	1.47	2.36	12
23017	23	THINCARB	1.28	1.47	2.36	12
23019	23	State Median	1.28	1.47	2.36	12
23021	23	State Median	1.28	1.47	2.36	12
23023	23	State Median	1.28	1.47	2.36	12
23025	23	State Median	1.28	1.47	2.36	12
23027	23	State Median	1.28	1.47	2.36	12
23029	23	State Median	1.28	1.47	2.36	12
23031	23	State Median	1.28	1.47	2.36	12
24001	24	State Median	9.92625	11.31	14.04	783
24003	24	THINCARB	10.5475	13.89	16.25	70
24005	24	State Median	9.92625	11.31	14.04	783
24009	24	State Median	9.92625	11.31	14.04	783
24011	24	THINCARB	5.9925	6.95	8.62	12
24013	24	State Median	9.92625	11.31	14.04	783
24015	24	THINCARB	9.1525	9.215	9.2775	4
24017	24	State Median	9.92625	11.31	14.04	783
24019	24	THINCARB	17.68	18.97	20.26	2
24021	24	THINCARB	11.65	11.65	11.65	5
24023	24	THINCARB	9.165	10.21	14.04	92
24025	24	Measured DIC	10.25	12	13.95	31
24027	24	State Median	9.92625	11.31	14.04	783
24029	24	THINCARB	9.92625	11.31	14.475	227
24031	24	State Median	9.92625	11.31	14.04	783
24033	24	State Median	9.92625	11.31	14.04	783
24035	24	THINCARB	4.6	6.3	7.02	72
24037	24	State Median	9.92625	11.31	14.04	783
24039	24	State Median	9.92625	11.31	14.04	783
24041	24	State Median	9.92625	11.31	14.04	783
24043	24	State Median	9.92625	11.31	14.04	783
24045	24	State Median	9.92625	11.31	14.04	783
24047	24	State Median	9.92625	11.31	14.04	783
24510	24	State Median	9.92625	11.31	14.04	783
25001	25	State Median	4.9625	6.09	8.715	677
25003	25	THINCARB	25.5925	28.735	31.2725	86
25005	25	THINCARB	3.1575	4.185	5.3	66
25007	25	State Median	4.9625	6.09	8.715	677
25009	25	State Median	4.9625	6.09	8.715	677
25011	25	THINCARB	3.095	3.79	4.04	126
25013	25	THINCARB	3.3825	4.11	5.0775	46
25015	25	State Median	4.9625	6.09	8.715	677
25017	25	THINCARB	9.0825	9.805	10.77	131
25019	25	State Median	4.9625	6.09	8.715	677
25021	25	THINCARB	4.49	5.59	9.54	50
25023	25	THINCARB	6.115	7.19	8.21	45
25025	25	State Median	4.9625	6.09	8.715	677
25027	25	THINCARB	5.435	6.59	9.22	127
26001	26	State Median	33.81	35.635	36.86	603
26003	26	State Median	33.81	35.635	36.86	603
26005	26	State Median	33.81	35.635	36.86	603
26007	26	State Median	33.81	35.635	36.86	603
26009	26	State Median	33.81	35.635	36.86	603
26011	26	State Median	33.81	35.635	36.86	603
26013	26	State Median	33.81	35.635	36.86	603
26015	26	State Median	33.81	35.635	36.86	603
26017	26	State Median	33.81	35.635	36.86	603
26019	26	State Median	33.81	35.635	36.86	603
26021	26	State Median	33.81	35.635	36.86	603
26023	26	State Median	33.81	35.635	36.86	603
26025	26	State Median	33.81	35.635	36.86	603
26027	26	State Median	33.81	35.635	36.86	603
26029	26	State Median	33.81	35.635	36.86	603
26031	26	State Median	33.81	35.635	36.86	603
26033	26	State Median	33.81	35.635	36.86	603
26035	26	State Median	33.81	35.635	36.86	603
26037	26	State Median	33.81	35.635	36.86	603
26039	26	State Median	33.81	35.635	36.86	603
26041	26	State Median	33.81	35.635	36.86	603
26043	26	State Median	33.81	35.635	36.86	603
26045	26	State Median	33.81	35.635	36.86	603
26047	26	State Median	33.81	35.635	36.86	603
26049	26	THINCARB	69.66	69.66	69.66	1
26051	26	State Median	33.81	35.635	36.86	603
26053	26	State Median	33.81	35.635	36.86	603
26055	26	State Median	33.81	35.635	36.86	603
26057	26	State Median	33.81	35.635	36.86	603
26059	26	State Median	33.81	35.635	36.86	603
26061	26	State Median	33.81	35.635	36.86	603
26063	26	State Median	33.81	35.635	36.86	603
26065	26	State Median	33.81	35.635	36.86	603
26067	26	State Median	33.81	35.635	36.86	603
26069	26	State Median	33.81	35.635	36.86	603
26071	26	State Median	33.81	35.635	36.86	603
26073	26	State Median	33.81	35.635	36.86	603
26075	26	State Median	33.81	35.635	36.86	603
26077	26	State Median	33.81	35.635	36.86	603
26079	26	State Median	33.81	35.635	36.86	603
26081	26	State Median	33.81	35.635	36.86	603
26083	26	THINCARB	16.55	16.55	16.55	1
26085	26	State Median	33.81	35.635	36.86	603
26087	26	State Median	33.81	35.635	36.86	603
26089	26	State Median	33.81	35.635	36.86	603
26091	26	State Median	33.81	35.635	36.86	603
26093	26	State Median	33.81	35.635	36.86	603
26095	26	State Median	33.81	35.635	36.86	603
26097	26	State Median	33.81	35.635	36.86	603
26099	26	Measured DIC	46	48.2	50.4	41
26101	26	State Median	33.81	35.635	36.86	603
26103	26	THINCARB	10.45	11.375	12.0375	125
26105	26	State Median	33.81	35.635	36.86	603
26107	26	State Median	33.81	35.635	36.86	603
26109	26	State Median	33.81	35.635	36.86	603
26111	26	State Median	33.81	35.635	36.86	603
26113	26	State Median	33.81	35.635	36.86	603
26115	26	State Median	33.81	35.635	36.86	603
26117	26	State Median	33.81	35.635	36.86	603
26119	26	State Median	33.81	35.635	36.86	603
26121	26	State Median	33.81	35.635	36.86	603
26123	26	State Median	33.81	35.635	36.86	603
26125	26	State Median	33.81	35.635	36.86	603
26127	26	State Median	33.81	35.635	36.86	603
26129	26	State Median	33.81	35.635	36.86	603
26131	26	State Median	33.81	35.635	36.86	603
26133	26	State Median	33.81	35.635	36.86	603
26135	26	State Median	33.81	35.635	36.86	603
26137	26	State Median	33.81	35.635	36.86	603
26139	26	State Median	33.81	35.635	36.86	603
26141	26	State Median	33.81	35.635	36.86	603
26143	26	State Median	33.81	35.635	36.86	603
26145	26	State Median	33.81	35.635	36.86	603
26147	26	State Median	33.81	35.635	36.86	603
26149	26	State Median	33.81	35.635	36.86	603
26151	26	State Median	33.81	35.635	36.86	603
26153	26	State Median	33.81	35.635	36.86	603
26155	26	State Median	33.81	35.635	36.86	603
26157	26	State Median	33.81	35.635	36.86	603
26159	26	State Median	33.81	35.635	36.86	603
26161	26	THINCARB	51.23	52.89	53.61	23
26163	26	THINCARB	21.45	21.73	21.97	118
26165	26	State Median	33.81	35.635	36.86	603
27001	27	State Median	39.535	43.36	48.8775	1593
27003	27	State Median	39.535	43.36	48.8775	1593
27005	27	State Median	39.535	43.36	48.8775	1593
27007	27	State Median	39.535	43.36	48.8775	1593
27009	27	State Median	39.535	43.36	48.8775	1593
27011	27	State Median	39.535	43.36	48.8775	1593
27013	27	THINCARB	61.13	63.7	68.18	19
27015	27	State Median	39.535	43.36	48.8775	1593
27017	27	THINCARB	20.33	22.77	23.33	5
27019	27	State Median	39.535	43.36	48.8775	1593
27021	27	State Median	39.535	43.36	48.8775	1593
27023	27	State Median	39.535	43.36	48.8775	1593
27025	27	THINCARB	14.99	16.1	18.255	3
27027	27	Equilibrium Calculation	46.8483	46.8483	46.8483	104
27029	27	THINCARB	34.29	36.95	45.07	27
27031	27	THINCARB	5.4025	5.965	7.275	31
27033	27	State Median	39.535	43.36	48.8775	1593
27035	27	THINCARB	30.0363	34.1375	38.2387	4
27037	27	Measured DIC	47.475	53.15	57.7	34
27039	27	State Median	39.535	43.36	48.8775	1593
27041	27	THINCARB	40.045	41.025	42.0625	52
27043	27	State Median	39.535	43.36	48.8775	1593
27045	27	State Median	39.535	43.36	48.8775	1593
27047	27	State Median	39.535	43.36	48.8775	1593
27049	27	THINCARB	57.7512	58.3425	58.9337	4
27051	27	State Median	39.535	43.36	48.8775	1593
27053	27	Measured DIC	36.2	50.2	56.9	57
27055	27	State Median	39.535	43.36	48.8775	1593
27057	27	State Median	39.535	43.36	48.8775	1593
27059	27	State Median	39.535	43.36	48.8775	1593
27061	27	THINCARB	52.24	69.335	86.0825	6
27063	27	State Median	39.535	43.36	48.8775	1593
27065	27	State Median	39.535	43.36	48.8775	1593
27067	27	State Median	39.535	43.36	48.8775	1593
27069	27	Equilibrium Calculation	52.0069	52.0069	52.0069	3
27071	27	State Median	39.535	43.36	48.8775	1593
27073	27	State Median	39.535	43.36	48.8775	1593
27075	27	THINCARB	4.92125	7.19	12.6463	180
27077	27	THINCARB	10.5	11	12.075	105
27079	27	State Median	39.535	43.36	48.8775	1593
27081	27	State Median	39.535	43.36	48.8775	1593
27083	27	State Median	39.535	43.36	48.8775	1593
27085	27	State Median	39.535	43.36	48.8775	1593
27087	27	State Median	39.535	43.36	48.8775	1593
27089	27	Equilibrium Calculation	52.7642	52.7642	52.7642	3
27091	27	State Median	39.535	43.36	48.8775	1593
27093	27	State Median	39.535	43.36	48.8775	1593
27095	27	State Median	39.535	43.36	48.8775	1593
27097	27	State Median	39.535	43.36	48.8775	1593
27099	27	State Median	39.535	43.36	48.8775	1593
27101	27	State Median	39.535	43.36	48.8775	1593
27103	27	State Median	39.535	43.36	48.8775	1593
27105	27	State Median	39.535	43.36	48.8775	1593
27107	27	Equilibrium Calculation	56.9773	56.9773	56.9773	1
27109	27	State Median	39.535	43.36	48.8775	1593
27111	27	THINCARB	71.22	92.085	112.95	4
27113	27	State Median	39.535	43.36	48.8775	1593
27115	27	State Median	39.535	43.36	48.8775	1593
27117	27	State Median	39.535	43.36	48.8775	1593
27119	27	THINCARB	65.1675	75.815	89.795	82
27121	27	THINCARB	57.7325	72.735	87.7375	2
27123	27	THINCARB	15.795	15.94	16.085	10
27125	27	THINCARB	51.9162	59.135	66.6275	40
27127	27	THINCARB	57.05	57.05	57.05	6
27129	27	State Median	39.535	43.36	48.8775	1593
27131	27	State Median	39.535	43.36	48.8775	1593
27133	27	State Median	39.535	43.36	48.8775	1593
27135	27	THINCARB	24.845	35.71	40.025	23
27137	27	THINCARB	11.93	14.025	14.5525	289
27139	27	State Median	39.535	43.36	48.8775	1593
27141	27	THINCARB	39.535	44.96	50.385	2
27143	27	State Median	39.535	43.36	48.8775	1593
27145	27	THINCARB	49.3675	68.315	87.2625	2
27147	27	State Median	39.535	43.36	48.8775	1593
27149	27	State Median	39.535	43.36	48.8775	1593
27151	27	State Median	39.535	43.36	48.8775	1593
27153	27	State Median	39.535	43.36	48.8775	1593
27155	27	Equilibrium Calculation	65.9045	67.6166	69.3288	2
27157	27	State Median	39.535	43.36	48.8775	1593
27159	27	State Median	39.535	43.36	48.8775	1593
27161	27	State Median	39.535	43.36	48.8775	1593
27163	27	THINCARB	18.7425	19.555	19.63	47
27165	27	State Median	39.535	43.36	48.8775	1593
27167	27	Equilibrium Calculation	44.3329	44.3329	44.3329	86
27169	27	State Median	39.535	43.36	48.8775	1593
27171	27	THINCARB	68.2825	96.875	125.468	2
27173	27	State Median	39.535	43.36	48.8775	1593
28001	28	State Median	23.32	26.1975	30.53	1169
28003	28	State Median	23.32	26.1975	30.53	1169
28005	28	State Median	23.32	26.1975	30.53	1169
28007	28	State Median	23.32	26.1975	30.53	1169
28009	28	State Median	23.32	26.1975	30.53	1169
28011	28	THINCARB	35.12	60.835	66.73	24
28013	28	State Median	23.32	26.1975	30.53	1169
28015	28	State Median	23.32	26.1975	30.53	1169
28017	28	State Median	23.32	26.1975	30.53	1169
28019	28	State Median	23.32	26.1975	30.53	1169
28021	28	State Median	23.32	26.1975	30.53	1169
28023	28	State Median	23.32	26.1975	30.53	1169
28025	28	State Median	23.32	26.1975	30.53	1169
28027	28	THINCARB	26.18	26.18	26.18	18
28029	28	State Median	23.32	26.1975	30.53	1169
28031	28	State Median	23.32	26.1975	30.53	1169
28033	28	State Median	23.32	26.1975	30.53	1169
28035	28	State Median	23.32	26.1975	30.53	1169
28037	28	State Median	23.32	26.1975	30.53	1169
28039	28	State Median	23.32	26.1975	30.53	1169
28041	28	State Median	23.32	26.1975	30.53	1169
28043	28	State Median	23.32	26.1975	30.53	1169
28045	28	State Median	23.32	26.1975	30.53	1169
28047	28	State Median	23.32	26.1975	30.53	1169
28049	28	State Median	23.32	26.1975	30.53	1169
28051	28	State Median	23.32	26.1975	30.53	1169
28053	28	State Median	23.32	26.1975	30.53	1169
28055	28	THINCARB	28.805	37.56	43.63	19
28057	28	State Median	23.32	26.1975	30.53	1169
28059	28	State Median	23.32	26.1975	30.53	1169
28061	28	State Median	23.32	26.1975	30.53	1169
28063	28	State Median	23.32	26.1975	30.53	1169
28065	28	State Median	23.32	26.1975	30.53	1169
28067	28	State Median	23.32	26.1975	30.53	1169
28069	28	State Median	23.32	26.1975	30.53	1169
28071	28	State Median	23.32	26.1975	30.53	1169
28073	28	State Median	23.32	26.1975	30.53	1169
28075	28	State Median	23.32	26.1975	30.53	1169
28077	28	State Median	23.32	26.1975	30.53	1169
28079	28	THINCARB	7.29	8.83	9.2225	8
28081	28	State Median	23.32	26.1975	30.53	1169
28083	28	THINCARB	12.5663	13.9125	22.0775	7
28085	28	State Median	23.32	26.1975	30.53	1169
28087	28	State Median	23.32	26.1975	30.53	1169
28089	28	State Median	23.32	26.1975	30.53	1169
28091	28	State Median	23.32	26.1975	30.53	1169
28093	28	State Median	23.32	26.1975	30.53	1169
28095	28	State Median	23.32	26.1975	30.53	1169
28097	28	State Median	23.32	26.1975	30.53	1169
28099	28	THINCARB	6.37	7.62	11.455	48
28101	28	State Median	23.32	26.1975	30.53	1169
28103	28	State Median	23.32	26.1975	30.53	1169
28105	28	State Median	23.32	26.1975	30.53	1169
28107	28	State Median	23.32	26.1975	30.53	1169
28109	28	State Median	23.32	26.1975	30.53	1169
28111	28	State Median	23.32	26.1975	30.53	1169
28113	28	State Median	23.32	26.1975	30.53	1169
28115	28	State Median	23.32	26.1975	30.53	1169
28117	28	State Median	23.32	26.1975	30.53	1169
28119	28	State Median	23.32	26.1975	30.53	1169
28121	28	State Median	23.32	26.1975	30.53	1169
28123	28	State Median	23.32	26.1975	30.53	1169
28125	28	THINCARB	17.9	25.29	30.495	10
28127	28	State Median	23.32	26.1975	30.53	1169
28129	28	State Median	23.32	26.1975	30.53	1169
28131	28	State Median	23.32	26.1975	30.53	1169
28133	28	THINCARB	26.4537	30.505	30.565	24
28135	28	State Median	23.32	26.1975	30.53	1169
28137	28	State Median	23.32	26.1975	30.53	1169
28139	28	State Median	23.32	26.1975	30.53	1169
28141	28	State Median	23.32	26.1975	30.53	1169
28143	28	State Median	23.32	26.1975	30.53	1169
28145	28	State Median	23.32	26.1975	30.53	1169
28147	28	State Median	23.32	26.1975	30.53	1169
28149	28	Measured DIC	16.8638	19.07	24.1875	69
28151	28	Measured DIC	10.275	25.55	43.8	60
28153	28	State Median	23.32	26.1975	30.53	1169
28155	28	State Median	23.32	26.1975	30.53	1169
28157	28	State Median	23.32	26.1975	30.53	1169
28159	28	State Median	23.32	26.1975	30.53	1169
28161	28	State Median	23.32	26.1975	30.53	1169
28163	28	State Median	23.32	26.1975	30.53	1169
29001	29	State Median	37.065	37.98	38.49	405
29003	29	State Median	37.065	37.98	38.49	405
29005	29	State Median	37.065	37.98	38.49	405
29007	29	THINCARB	28.0712	31.82	38.3888	13
29009	29	THINCARB	37.98	37.98	37.98	1
29011	29	Equilibrium Calculation	8.68738	9.08322	9.16194	6
29013	29	State Median	37.065	37.98	38.49	405
29015	29	Equilibrium Calculation	36.784	39.6344	40.8672	6
29017	29	Equilibrium Calculation	25.3578	32.1893	36.9469	13
29019	29	Equilibrium Calculation	19.4121	20.9374	23.1694	7
29021	29	State Median	37.065	37.98	38.49	405
29023	29	State Median	37.065	37.98	38.49	405
29025	29	Equilibrium Calculation	31.7918	44.8641	50.2443	10
29027	29	Equilibrium Calculation	20.3492	22.6008	23.6146	22
29029	29	Equilibrium Calculation	42.081	47.9374	47.9996	4
29031	29	Equilibrium Calculation	28.2683	31.0888	32.9899	10
29033	29	State Median	37.065	37.98	38.49	405
29035	29	State Median	37.065	37.98	38.49	405
29037	29	State Median	37.065	37.98	38.49	405
29039	29	Equilibrium Calculation	17.9559	19.2414	21.6655	13
29041	29	Equilibrium Calculation	16.652	23.1267	36.7638	9
29043	29	THINCARB	39.93	39.93	39.93	1
29045	29	THINCARB	21.07	21.07	21.07	1
29047	29	State Median	37.065	37.98	38.49	405
29049	29	Equilibrium Calculation	25.6676	38.5019	50.5052	5
29051	29	THINCARB	27.77	27.77	27.77	1
29053	29	Equilibrium Calculation	24.5218	25.8916	30.8206	13
29055	29	THINCARB	37.73	38.11	38.49	4
29057	29	State Median	37.065	37.98	38.49	405
29059	29	THINCARB	51.34	51.34	51.34	1
29061	29	Equilibrium Calculation	36.5123	41.8859	44.7172	11
29063	29	Equilibrium Calculation	27.1373	33.6593	38.0834	4
29065	29	Equilibrium Calculation	41.2254	41.4352	41.645	2
29067	29	Equilibrium Calculation	34.0948	36.9932	38.567	25
29069	29	State Median	37.065	37.98	38.49	405
29071	29	THINCARB	23.16	23.16	23.16	1
29073	29	State Median	37.065	37.98	38.49	405
29075	29	State Median	37.065	37.98	38.49	405
29077	29	THINCARB	64.4612	76.6075	88.7537	3
29079	29	State Median	37.065	37.98	38.49	405
29081	29	THINCARB	44.97	44.97	44.97	1
29083	29	THINCARB	40.42	40.42	40.42	2
29085	29	State Median	37.065	37.98	38.49	405
29087	29	THINCARB	41.11	41.11	41.11	1
29089	29	State Median	37.065	37.98	38.49	405
29091	29	State Median	37.065	37.98	38.49	405
29093	29	State Median	37.065	37.98	38.49	405
29095	29	THINCARB	39.6463	39.8575	40.4488	13
29097	29	THINCARB	37.15	37.15	37.96	9
29099	29	THINCARB	42.855	42.855	42.855	2
29101	29	Equilibrium Calculation	29.6042	32.0282	33.1048	8
29103	29	Equilibrium Calculation	17.5282	25.5292	42.2488	8
29105	29	State Median	37.065	37.98	38.49	405
29107	29	State Median	37.065	37.98	38.49	405
29109	29	Equilibrium Calculation	35.709	35.9853	36.5372	15
29111	29	THINCARB	20.695	23.88	27.065	2
29113	29	THINCARB	51.1	51.1	51.1	1
29115	29	Equilibrium Calculation	16.2242	21.9105	40.6504	29
29117	29	THINCARB	28.81	28.81	28.81	1
29119	29	THINCARB	32.29	32.29	34.45	17
29121	29	Equilibrium Calculation	21.9816	29.7389	38.0883	4
29123	29	THINCARB	20.05	20.05	20.05	2
29125	29	Equilibrium Calculation	22.9114	27.6538	29.6431	12
29127	29	THINCARB	27.86	27.86	39.77	5
29129	29	THINCARB	41.72	41.72	41.72	1
29131	29	Equilibrium Calculation	35.7427	40.3388	42.7237	13
29133	29	Equilibrium Calculation	20.5963	21.7881	22.7272	10
29135	29	Equilibrium Calculation	25.9806	28.5717	30.3276	6
29137	29	State Median	37.065	37.98	38.49	405
29139	29	Measured DIC	35.475	38.85	43.575	28
29141	29	Equilibrium Calculation	25.9237	30.4005	34.6827	11
29143	29	THINCARB	21.73	21.73	21.73	1
29145	29	THINCARB	31.01	31.01	32.245	3
29147	29	Equilibrium Calculation	31.194	33.0253	33.4952	18
29149	29	State Median	37.065	37.98	38.49	405
29151	29	State Median	37.065	37.98	38.49	405
29153	29	THINCARB	36.62	36.62	36.62	2
29155	29	State Median	37.065	37.98	38.49	405
29157	29	State Median	37.065	37.98	38.49	405
29159	29	Equilibrium Calculation	10.6012	17.7554	20.9775	6
29161	29	THINCARB	44.5875	45.715	46.8425	2
29163	29	State Median	37.065	37.98	38.49	405
29165	29	THINCARB	36.69	36.69	36.69	1
29167	29	Equilibrium Calculation	33.1856	37.6986	39.0688	6
29169	29	Equilibrium Calculation	51.1127	51.1127	51.1127	1
29171	29	Equilibrium Calculation	17.643	29.6194	41.3996	14
29173	29	Equilibrium Calculation	17.9951	21.9395	35.362	9
29175	29	Equilibrium Calculation	26.9187	27.8268	28.4274	12
29177	29	Equilibrium Calculation	25.5585	30.4634	41.7615	8
29179	29	THINCARB	26.84	26.84	26.84	2
29181	29	THINCARB	50.9	50.9	50.9	2
29183	29	State Median	37.065	37.98	38.49	405
29185	29	State Median	37.065	37.98	38.49	405
29186	29	Equilibrium Calculation	36.1909	39.1991	40.27	21
29187	29	State Median	37.065	37.98	38.49	405
29189	29	State Median	37.065	37.98	38.49	405
29195	29	State Median	37.065	37.98	38.49	405
29197	29	State Median	37.065	37.98	38.49	405
29199	29	State Median	37.065	37.98	38.49	405
29201	29	State Median	37.065	37.98	38.49	405
29203	29	THINCARB	36.3	39.95	39.95	5
29205	29	State Median	37.065	37.98	38.49	405
29207	29	Equilibrium Calculation	10.5742	18.6268	27.3708	17
29209	29	THINCARB	41.4	41.4	41.4	1
29211	29	THINCARB	30.99	30.99	30.99	1
29213	29	Equilibrium Calculation	37.2002	41.668	45.5246	6
29215	29	Equilibrium Calculation	21.6291	29.3581	30.1699	7
29217	29	Equilibrium Calculation	39.5047	42.5172	44.1134	4
29219	29	Equilibrium Calculation	33.5639	37.4973	38.4052	17
29221	29	Equilibrium Calculation	57.0457	60.4974	63.9491	13
29223	29	THINCARB	28.71	28.71	28.71	2
29225	29	State Median	37.065	37.98	38.49	405
29227	29	THINCARB	47.13	47.13	47.13	1
29229	29	Equilibrium Calculation	25.3796	28.3805	35.4383	6
29510	29	State Median	37.065	37.98	38.49	405
30001	30	State Median	28.67	33.66	36.5125	2752
30003	30	THINCARB	51.56	53.55	55.695	470
30005	30	Equilibrium Calculation	38.4142	41.677	44.4119	99
30007	30	THINCARB	25.4525	29.215	31.7375	294
30009	30	Equilibrium Calculation	204.714	204.714	204.714	1
30011	30	State Median	28.67	33.66	36.5125	2752
30013	30	Equilibrium Calculation	32.0087	33.082	34.9593	57
30015	30	THINCARB	62.005	68.16	74.315	2
30017	30	THINCARB	47.7263	58.9025	66.36	265
30019	30	State Median	28.67	33.66	36.5125	2752
30021	30	State Median	28.67	33.66	36.5125	2752
30023	30	THINCARB	20.055	23.99	25.9387	575
30025	30	State Median	28.67	33.66	36.5125	2752
30027	30	State Median	28.67	33.66	36.5125	2752
30029	30	Equilibrium Calculation	18.4596	19.8181	22.5955	54
30031	30	Equilibrium Calculation	18.472	20.6712	21.9901	73
30033	30	Equilibrium Calculation	298.853	298.853	298.853	1
30035	30	State Median	28.67	33.66	36.5125	2752
30037	30	State Median	28.67	33.66	36.5125	2752
30039	30	State Median	28.67	33.66	36.5125	2752
30041	30	State Median	28.67	33.66	36.5125	2752
30043	30	THINCARB	3.875	4.43	6.3475	40
30045	30	State Median	28.67	33.66	36.5125	2752
30047	30	State Median	28.67	33.66	36.5125	2752
30049	30	THINCARB	2.77625	3.495	3.9825	46
30051	30	State Median	28.67	33.66	36.5125	2752
30053	30	THINCARB	24.2725	24.68	25.3725	13
30055	30	State Median	28.67	33.66	36.5125	2752
30057	30	Equilibrium Calculation	21.2263	23.3824	24.8418	60
30059	30	State Median	28.67	33.66	36.5125	2752
30061	30	State Median	28.67	33.66	36.5125	2752
30063	30	State Median	28.67	33.66	36.5125	2752
30065	30	State Median	28.67	33.66	36.5125	2752
30067	30	THINCARB	50.63	50.85	51.07	2
30069	30	State Median	28.67	33.66	36.5125	2752
30071	30	Equilibrium Calculation	38.6687	38.7165	40.6299	33
30073	30	State Median	28.67	33.66	36.5125	2752
30075	30	THINCARB	59.26	79.61	94.12	503
30077	30	State Median	28.67	33.66	36.5125	2752
30079	30	State Median	28.67	33.66	36.5125	2752
30081	30	State Median	28.67	33.66	36.5125	2752
30083	30	Measured DIC	25.475	36.45	43.35	60
30085	30	THINCARB	127.16	127.16	127.16	1
30087	30	THINCARB	109.95	109.95	109.95	237
30089	30	State Median	28.67	33.66	36.5125	2752
30091	30	State Median	28.67	33.66	36.5125	2752
30093	30	THINCARB	19.465	21.54	25.115	42
30095	30	THINCARB	19.1187	20.1925	21.2662	3
30097	30	THINCARB	24.2338	25.0775	25.9213	6
30099	30	THINCARB	41.6238	48.3275	55.0312	4
30101	30	State Median	28.67	33.66	36.5125	2752
30103	30	State Median	28.67	33.66	36.5125	2752
30105	30	State Median	28.67	33.66	36.5125	2752
30107	30	State Median	28.67	33.66	36.5125	2752
30109	30	State Median	28.67	33.66	36.5125	2752
30111	30	THINCARB	30.6	30.6	30.6	9
31001	31	State Median	40.26	44.58	46.155	1304
31003	31	State Median	40.26	44.58	46.155	1304
31005	31	State Median	40.26	44.58	46.155	1304
31007	31	State Median	40.26	44.58	46.155	1304
31009	31	State Median	40.26	44.58	46.155	1304
31011	31	State Median	40.26	44.58	46.155	1304
31013	31	State Median	40.26	44.58	46.155	1304
31015	31	State Median	40.26	44.58	46.155	1304
31017	31	State Median	40.26	44.58	46.155	1304
31019	31	State Median	40.26	44.58	46.155	1304
31021	31	State Median	40.26	44.58	46.155	1304
31023	31	State Median	40.26	44.58	46.155	1304
31025	31	State Median	40.26	44.58	46.155	1304
31027	31	State Median	40.26	44.58	46.155	1304
31029	31	State Median	40.26	44.58	46.155	1304
31031	31	State Median	40.26	44.58	46.155	1304
31033	31	State Median	40.26	44.58	46.155	1304
31035	31	State Median	40.26	44.58	46.155	1304
31037	31	State Median	40.26	44.58	46.155	1304
31039	31	State Median	40.26	44.58	46.155	1304
31041	31	State Median	40.26	44.58	46.155	1304
31043	31	State Median	40.26	44.58	46.155	1304
31045	31	Equilibrium Calculation	32.2991	32.2991	32.2991	1
31047	31	THINCARB	40.2375	42.965	45.6925	2
31049	31	State Median	40.26	44.58	46.155	1304
31051	31	State Median	40.26	44.58	46.155	1304
31053	31	Measured DIC	75.65	83.3	88	59
31055	31	Measured DIC	45.6	52.3	55.6	74
31057	31	State Median	40.26	44.58	46.155	1304
31059	31	State Median	40.26	44.58	46.155	1304
31061	31	State Median	40.26	44.58	46.155	1304
31063	31	THINCARB	49.76	49.76	49.76	3
31065	31	State Median	40.26	44.58	46.155	1304
31067	31	State Median	40.26	44.58	46.155	1304
31069	31	THINCARB	40.04	40.04	40.04	1
31071	31	State Median	40.26	44.58	46.155	1304
31073	31	State Median	40.26	44.58	46.155	1304
31075	31	State Median	40.26	44.58	46.155	1304
31077	31	State Median	40.26	44.58	46.155	1304
31079	31	State Median	40.26	44.58	46.155	1304
31081	31	State Median	40.26	44.58	46.155	1304
31083	31	State Median	40.26	44.58	46.155	1304
31085	31	State Median	40.26	44.58	46.155	1304
31087	31	State Median	40.26	44.58	46.155	1304
31089	31	State Median	40.26	44.58	46.155	1304
31091	31	State Median	40.26	44.58	46.155	1304
31093	31	State Median	40.26	44.58	46.155	1304
31095	31	State Median	40.26	44.58	46.155	1304
31097	31	State Median	40.26	44.58	46.155	1304
31099	31	State Median	40.26	44.58	46.155	1304
31101	31	THINCARB	40.26	41.97	42.335	4
31103	31	State Median	40.26	44.58	46.155	1304
31105	31	State Median	40.26	44.58	46.155	1304
31107	31	State Median	40.26	44.58	46.155	1304
31109	31	State Median	40.26	44.58	46.155	1304
31111	31	THINCARB	44.58	44.58	44.58	3
31113	31	State Median	40.26	44.58	46.155	1304
31115	31	State Median	40.26	44.58	46.155	1304
31117	31	State Median	40.26	44.58	46.155	1304
31119	31	State Median	40.26	44.58	46.155	1304
31121	31	THINCARB	51.69	51.69	51.69	1
31123	31	State Median	40.26	44.58	46.155	1304
31125	31	State Median	40.26	44.58	46.155	1304
31127	31	State Median	40.26	44.58	46.155	1304
31129	31	State Median	40.26	44.58	46.155	1304
31131	31	State Median	40.26	44.58	46.155	1304
31133	31	State Median	40.26	44.58	46.155	1304
31135	31	State Median	40.26	44.58	46.155	1304
31137	31	State Median	40.26	44.58	46.155	1304
31139	31	State Median	40.26	44.58	46.155	1304
31141	31	THINCARB	35.205	40.68	46.155	2
31143	31	State Median	40.26	44.58	46.155	1304
31145	31	State Median	40.26	44.58	46.155	1304
31147	31	State Median	40.26	44.58	46.155	1304
31149	31	State Median	40.26	44.58	46.155	1304
31151	31	State Median	40.26	44.58	46.155	1304
31153	31	Measured DIC	37.65	42.8	48.225	32
31155	31	State Median	40.26	44.58	46.155	1304
31157	31	State Median	40.26	44.58	46.155	1304
31159	31	State Median	40.26	44.58	46.155	1304
31161	31	State Median	40.26	44.58	46.155	1304
31163	31	State Median	40.26	44.58	46.155	1304
31165	31	State Median	40.26	44.58	46.155	1304
31167	31	State Median	40.26	44.58	46.155	1304
31169	31	State Median	40.26	44.58	46.155	1304
31171	31	THINCARB	18.805	19.72	20.2675	52
31173	31	State Median	40.26	44.58	46.155	1304
31175	31	State Median	40.26	44.58	46.155	1304
31177	31	State Median	40.26	44.58	46.155	1304
31179	31	State Median	40.26	44.58	46.155	1304
31181	31	State Median	40.26	44.58	46.155	1304
31183	31	State Median	40.26	44.58	46.155	1304
31185	31	State Median	40.26	44.58	46.155	1304
32001	32	THINCARB	29.51	29.51	46.5325	24
32003	32	THINCARB	44.6812	46.94	48.7438	83
32005	32	THINCARB	13.6375	14.82	15.7025	60
32007	32	Equilibrium Calculation	19.6798	22.1623	23.9837	1139
32009	32	Equilibrium Calculation	10.7158	11.2721	11.8284	12
32011	32	THINCARB	39.99	42.4	47.1275	123
32013	32	THINCARB	18.51	18.51	18.51	1
32015	32	Equilibrium Calculation	37.5935	42.337	45.102	68
32017	32	State Median	29.51	29.51	37.51	755
32019	32	Equilibrium Calculation	19.6673	21.1098	25.0577	198
32021	32	THINCARB	989.285	1022.49	1223.7	96
32023	32	THINCARB	49.3237	50.9125	52.5012	4
32027	32	Equilibrium Calculation	49.2394	52.9437	60.7607	118
32029	32	THINCARB	14	14	14	1
32031	32	Measured DIC	14.2	17.35	20.2	42
32033	32	THINCARB	37.51	37.51	37.51	15
32510	32	THINCARB	13.97	16.72	18.01	89
33001	33	National Median	14.29	29.72	46.81	60704
33003	33	National Median	14.29	29.72	46.81	60704
33005	33	National Median	14.29	29.72	46.81	60704
33007	33	National Median	14.29	29.72	46.81	60704
33009	33	National Median	14.29	29.72	46.81	60704
33011	33	National Median	14.29	29.72	46.81	60704
33013	33	National Median	14.29	29.72	46.81	60704
33015	33	National Median	14.29	29.72	46.81	60704
33017	33	National Median	14.29	29.72	46.81	60704
33019	33	National Median	14.29	29.72	46.81	60704
34001	34	State Median	23.03	23.03	23.03	391
34003	34	State Median	23.03	23.03	23.03	391
34005	34	THINCARB	483.07	483.07	483.07	1
34007	34	THINCARB	29.4025	49.775	70.1475	2
34009	34	State Median	23.03	23.03	23.03	391
34011	34	State Median	23.03	23.03	23.03	391
34013	34	State Median	23.03	23.03	23.03	391
34015	34	State Median	23.03	23.03	23.03	391
34017	34	State Median	23.03	23.03	23.03	391
34019	34	State Median	23.03	23.03	23.03	391
34021	34	Measured DIC	8.805	9.97	11.8	31
34023	34	State Median	23.03	23.03	23.03	391
34025	34	State Median	23.03	23.03	23.03	391
34027	34	State Median	23.03	23.03	23.03	391
34029	34	State Median	23.03	23.03	23.03	391
34031	34	THINCARB	23.03	23.03	23.03	1
34033	34	State Median	23.03	23.03	23.03	391
34035	34	THINCARB	12.86	12.86	13.8475	86
34037	34	State Median	23.03	23.03	23.03	391
34039	34	State Median	23.03	23.03	23.03	391
34041	34	State Median	23.03	23.03	23.03	391
35001	35	THINCARB	40.1988	41.165	42.5175	75
35003	35	THINCARB	90.21	96.34	102.47	10
35005	35	THINCARB	40.63	40.63	40.63	5
35006	35	THINCARB	61.2575	61.69	61.935	36
35007	35	THINCARB	46.6388	46.8625	47.2087	5
35009	35	State Median	37.4412	38.545	40.515	922
35011	35	THINCARB	37.86	37.86	37.86	1
35013	35	THINCARB	54.71	55.485	56.6125	53
35015	35	THINCARB	38.58	38.58	38.58	26
35017	35	THINCARB	28.0437	29.4225	31.3725	16
35019	35	THINCARB	25.6425	32.185	32.42	34
35021	35	State Median	37.4412	38.545	40.515	922
35023	35	State Median	37.4412	38.545	40.515	922
35025	35	State Median	37.4412	38.545	40.515	922
35027	35	THINCARB	36.7	46.64	52.57	53
35028	35	State Median	37.4412	38.545	40.515	922
35029	35	State Median	37.4412	38.545	40.515	922
35031	35	State Median	37.4412	38.545	40.515	922
35033	35	State Median	37.4412	38.545	40.515	922
35035	35	THINCARB	29.22	30.38	32.325	8
35037	35	THINCARB	62.7587	72.075	86.0362	138
35039	35	THINCARB	19.7013	20.2025	20.8813	7
35041	35	State Median	37.4412	38.545	40.515	922
35043	35	THINCARB	23.5925	24.485	26.2525	84
35045	35	THINCARB	22.85	25.9	29.7	256
35047	35	THINCARB	43.6025	51.475	53.64	16
35049	35	THINCARB	23.15	24.22	27.5763	11
35051	35	THINCARB	37.0225	38.51	42.3	33
35053	35	THINCARB	30.47	32.1825	40.4	40
35055	35	THINCARB	19.67	22.61	23.095	11
35057	35	State Median	37.4412	38.545	40.515	922
35059	35	State Median	37.4412	38.545	40.515	922
35061	35	THINCARB	65.8375	66.35	66.8625	4
36001	36	State Median	32.8475	33.25	33.25	653
36003	36	State Median	32.8475	33.25	33.25	653
36005	36	THINCARB	33.25	33.25	33.25	2
36007	36	THINCARB	23.14	23.14	23.14	1
36009	36	State Median	32.8475	33.25	33.25	653
36011	36	State Median	32.8475	33.25	33.25	653
36013	36	State Median	32.8475	33.25	33.25	653
36015	36	State Median	32.8475	33.25	33.25	653
36017	36	State Median	32.8475	33.25	33.25	653
36019	36	State Median	32.8475	33.25	33.25	653
36021	36	State Median	32.8475	33.25	33.25	653
36023	36	State Median	32.8475	33.25	33.25	653
36025	36	State Median	32.8475	33.25	33.25	653
36027	36	State Median	32.8475	33.25	33.25	653
36029	36	State Median	32.8475	33.25	33.25	653
36031	36	Equilibrium Calculation	1.82439	1.87932	1.93424	2
36033	36	State Median	32.8475	33.25	33.25	653
36035	36	State Median	32.8475	33.25	33.25	653
36037	36	THINCARB	75.14	75.14	75.14	1
36039	36	State Median	32.8475	33.25	33.25	653
36041	36	State Median	32.8475	33.25	33.25	653
36043	36	State Median	32.8475	33.25	33.25	653
36045	36	State Median	32.8475	33.25	33.25	653
36047	36	State Median	32.8475	33.25	33.25	653
36049	36	State Median	32.8475	33.25	33.25	653
36051	36	State Median	32.8475	33.25	33.25	653
36053	36	State Median	32.8475	33.25	33.25	653
36055	36	State Median	32.8475	33.25	33.25	653
36057	36	Measured DIC	31.275	37.1	40.85	64
36059	36	State Median	32.8475	33.25	33.25	653
36061	36	State Median	32.8475	33.25	33.25	653
36063	36	State Median	32.8475	33.25	33.25	653
36065	36	Equilibrium Calculation	13.6612	24.9217	36.1821	2
36067	36	State Median	32.8475	33.25	33.25	653
36069	36	State Median	32.8475	33.25	33.25	653
36071	36	State Median	32.8475	33.25	33.25	653
36073	36	THINCARB	73.365	73.365	73.365	2
36075	36	THINCARB	108.68	108.68	108.68	1
36077	36	State Median	32.8475	33.25	33.25	653
36079	36	State Median	32.8475	33.25	33.25	653
36081	36	State Median	32.8475	33.25	33.25	653
36083	36	State Median	32.8475	33.25	33.25	653
36085	36	State Median	32.8475	33.25	33.25	653
36087	36	State Median	32.8475	33.25	33.25	653
36089	36	Measured DIC	21.65	22.25	22.675	35
36091	36	State Median	32.8475	33.25	33.25	653
36093	36	State Median	32.8475	33.25	33.25	653
36095	36	State Median	32.8475	33.25	33.25	653
36097	36	THINCARB	9.745	9.745	9.745	2
36099	36	State Median	32.8475	33.25	33.25	653
36101	36	State Median	32.8475	33.25	33.25	653
36103	36	THINCARB	6.8725	8.0275	9.215	76
36105	36	State Median	32.8475	33.25	33.25	653
36107	36	State Median	32.8475	33.25	33.25	653
36109	36	THINCARB	39.925	39.925	39.925	12
36111	36	THINCARB	4.7825	5.83	7.28	5
36113	36	State Median	32.8475	33.25	33.25	653
36115	36	State Median	32.8475	33.25	33.25	653
36117	36	State Median	32.8475	33.25	33.25	653
36119	36	State Median	32.8475	33.25	33.25	653
36121	36	State Median	32.8475	33.25	33.25	653
36123	36	State Median	32.8475	33.25	33.25	653
37001	37	State Median	8.7075	9.4375	9.945	1386
37003	37	State Median	8.7075	9.4375	9.945	1386
37005	37	State Median	8.7075	9.4375	9.945	1386
37007	37	State Median	8.7075	9.4375	9.945	1386
37009	37	State Median	8.7075	9.4375	9.945	1386
37011	37	State Median	8.7075	9.4375	9.945	1386
37013	37	State Median	8.7075	9.4375	9.945	1386
37015	37	THINCARB	9.5675	9.91	9.91	6
37017	37	State Median	8.7075	9.4375	9.945	1386
37019	37	State Median	8.7075	9.4375	9.945	1386
37021	37	THINCARB	3.6925	3.895	6.4175	8
37023	37	State Median	8.7075	9.4375	9.945	1386
37025	37	State Median	8.7075	9.4375	9.945	1386
37027	37	State Median	8.7075	9.4375	9.945	1386
37029	37	State Median	8.7075	9.4375	9.945	1386
37031	37	State Median	8.7075	9.4375	9.945	1386
37033	37	State Median	8.7075	9.4375	9.945	1386
37035	37	State Median	8.7075	9.4375	9.945	1386
37037	37	THINCARB	8.41125	8.915	9.4275	11
37039	37	State Median	8.7075	9.4375	9.945	1386
37041	37	State Median	8.7075	9.4375	9.945	1386
37043	37	State Median	8.7075	9.4375	9.945	1386
37045	37	State Median	8.7075	9.4375	9.945	1386
37047	37	State Median	8.7075	9.4375	9.945	1386
37049	37	State Median	8.7075	9.4375	9.945	1386
37051	37	State Median	8.7075	9.4375	9.945	1386
37053	37	THINCARB	14.02	14.02	14.02	1
37055	37	State Median	8.7075	9.4375	9.945	1386
37057	37	State Median	8.7075	9.4375	9.945	1386
37059	37	State Median	8.7075	9.4375	9.945	1386
37061	37	State Median	8.7075	9.4375	9.945	1386
37063	37	THINCARB	16.6375	17.66	21.8912	37
37065	37	State Median	8.7075	9.4375	9.945	1386
37067	37	State Median	8.7075	9.4375	9.945	1386
37069	37	State Median	8.7075	9.4375	9.945	1386
37071	37	State Median	8.7075	9.4375	9.945	1386
37073	37	State Median	8.7075	9.4375	9.945	1386
37075	37	State Median	8.7075	9.4375	9.945	1386
37077	37	THINCARB	4.5475	4.905	5.2625	2
37079	37	Measured DIC	3.095	3.76	4.365	59
37081	37	State Median	8.7075	9.4375	9.945	1386
37083	37	State Median	8.7075	9.4375	9.945	1386
37085	37	State Median	8.7075	9.4375	9.945	1386
37087	37	State Median	8.7075	9.4375	9.945	1386
37089	37	State Median	8.7075	9.4375	9.945	1386
37091	37	THINCARB	7.1675	7.275	7.3825	4
37093	37	State Median	8.7075	9.4375	9.945	1386
37095	37	THINCARB	12.625	12.625	12.625	2
37097	37	State Median	8.7075	9.4375	9.945	1386
37099	37	State Median	8.7075	9.4375	9.945	1386
37101	37	State Median	8.7075	9.4375	9.945	1386
37103	37	State Median	8.7075	9.4375	9.945	1386
37105	37	State Median	8.7075	9.4375	9.945	1386
37107	37	Measured DIC	4.3225	5.215	6.5575	46
37109	37	State Median	8.7075	9.4375	9.945	1386
37111	37	State Median	8.7075	9.4375	9.945	1386
37113	37	State Median	8.7075	9.4375	9.945	1386
37115	37	State Median	8.7075	9.4375	9.945	1386
37117	37	State Median	8.7075	9.4375	9.945	1386
37119	37	State Median	8.7075	9.4375	9.945	1386
37121	37	State Median	8.7075	9.4375	9.945	1386
37123	37	State Median	8.7075	9.4375	9.945	1386
37125	37	State Median	8.7075	9.4375	9.945	1386
37127	37	State Median	8.7075	9.4375	9.945	1386
37129	37	THINCARB	12.4325	13.49	14.5475	3
37131	37	State Median	8.7075	9.4375	9.945	1386
37133	37	State Median	8.7075	9.4375	9.945	1386
37135	37	THINCARB	8.6475	9.4375	10.8738	65
37137	37	State Median	8.7075	9.4375	9.945	1386
37139	37	THINCARB	8.7075	9.825	9.945	6
37141	37	State Median	8.7075	9.4375	9.945	1386
37143	37	THINCARB	7.34125	7.7675	8.03875	5
37145	37	State Median	8.7075	9.4375	9.945	1386
37147	37	THINCARB	13.22	17.78	23.01	17
37149	37	State Median	8.7075	9.4375	9.945	1386
37151	37	State Median	8.7075	9.4375	9.945	1386
37153	37	State Median	8.7075	9.4375	9.945	1386
37155	37	State Median	8.7075	9.4375	9.945	1386
37157	37	State Median	8.7075	9.4375	9.945	1386
37159	37	State Median	8.7075	9.4375	9.945	1386
37161	37	State Median	8.7075	9.4375	9.945	1386
37163	37	THINCARB	4.4775	6.08	10.675	8
37165	37	State Median	8.7075	9.4375	9.945	1386
37167	37	State Median	8.7075	9.4375	9.945	1386
37169	37	State Median	8.7075	9.4375	9.945	1386
37171	37	State Median	8.7075	9.4375	9.945	1386
37173	37	State Median	8.7075	9.4375	9.945	1386
37175	37	State Median	8.7075	9.4375	9.945	1386
37177	37	THINCARB	8.82	8.82	8.82	4
37179	37	State Median	8.7075	9.4375	9.945	1386
37181	37	State Median	8.7075	9.4375	9.945	1386
37183	37	Measured DIC	6.11	7.37	8.7	59
37185	37	State Median	8.7075	9.4375	9.945	1386
37187	37	THINCARB	9.24	11.15	11.48	3
37189	37	State Median	8.7075	9.4375	9.945	1386
37191	37	State Median	8.7075	9.4375	9.945	1386
37193	37	State Median	8.7075	9.4375	9.945	1386
37195	37	State Median	8.7075	9.4375	9.945	1386
37197	37	State Median	8.7075	9.4375	9.945	1386
37199	37	State Median	8.7075	9.4375	9.945	1386
38001	38	Equilibrium Calculation	94.7871	97.7333	100.68	4
38003	38	Equilibrium Calculation	76.1318	81.4533	87.4661	886
38005	38	Equilibrium Calculation	73.9383	80.5561	84.1354	115
38007	38	Equilibrium Calculation	53.1941	68.5337	74.2437	84
38009	38	THINCARB	62.49	67.88	84.065	91
38011	38	Equilibrium Calculation	50.7458	53.2618	57.7334	12
38013	38	Equilibrium Calculation	46.4962	56.8326	63.4623	203
38015	38	THINCARB	58.27	59.6825	61.1013	8
38017	38	Equilibrium Calculation	57.674	68.7188	73.7043	635
38019	38	Equilibrium Calculation	50.9982	50.9982	50.9982	15
38021	38	Equilibrium Calculation	73.7554	74.4024	75.0495	10
38023	38	Equilibrium Calculation	42.7598	47.7548	50.6694	6
38025	38	THINCARB	107.049	137.743	164.534	49
38027	38	Equilibrium Calculation	80.8612	80.8612	80.8612	25
38029	38	THINCARB	41.26	41.26	41.26	1
38031	38	THINCARB	43.91	73.77	82.555	6
38033	38	Equilibrium Calculation	43.9871	45.351	47.1491	5
38035	38	Measured DIC	49.55	58.8	62.475	34
38037	38	THINCARB	58.1525	61.24	65.63	40
38039	38	Equilibrium Calculation	81.2438	81.2449	81.2449	305
38041	38	Equilibrium Calculation	83.2622	83.2622	83.2622	12
38043	38	Equilibrium Calculation	101.925	105.931	115.102	205
38045	38	Equilibrium Calculation	73.4924	73.4924	73.4924	104
38047	38	Equilibrium Calculation	56.0482	70.7245	86.0363	15
38049	38	Equilibrium Calculation	74.235	80.8905	85.9548	34
38051	38	Equilibrium Calculation	71.2686	71.992	72.1485	21
38053	38	THINCARB	138.52	158.13	188.055	27
38055	38	THINCARB	48.61	52.0475	55.1538	39
38057	38	Equilibrium Calculation	95.907	98.6688	100.503	201
38059	38	THINCARB	74.64	74.64	74.64	1
38061	38	THINCARB	126.248	151.627	160.939	53
38063	38	THINCARB	94.0012	97.7425	102.377	230
38065	38	State Median	58.2112	66.805	75.1887	1292
38067	38	Equilibrium Calculation	53.2978	53.2978	54.71	31
38069	38	Equilibrium Calculation	166.537	170.528	172.797	16
38071	38	THINCARB	56.2775	65.73	76.91	296
38073	38	Equilibrium Calculation	67.609	75.3484	78.6666	87
38075	38	Equilibrium Calculation	57.895	60.6059	62.7756	11
38077	38	Equilibrium Calculation	49.0315	51.7625	54.6991	275
38079	38	Equilibrium Calculation	52.914	54.5753	55.6379	16
38081	38	Equilibrium Calculation	72.6489	77.6656	78.6386	26
38083	38	THINCARB	66.2212	69.3475	72.875	8
38085	38	Equilibrium Calculation	37.3788	58.6107	69.5895	116
38087	38	Equilibrium Calculation	59.9365	64.2384	65.8468	3
[truncated: 1,109 more rows]

## Sheet: Groundwater DIC
County FIPS	State FIPS	Method of DIC Determination	25th Percentile DIC (mg/L)	Median DIC (mg/L)	75th Percentile DIC (mg/L)	Count of Data Points
1001	1	THINCARB	17.38	17.38	17.38	1
1003	1	THINCARB	13.42	16.5	29.64	5
1005	1	Equilibrium Calculation	34.5294	34.5294	34.5294	4
1007	1	Equilibrium Calculation	32.9045	32.9045	32.9045	1
1009	1	State Median	23.635	26.22	28.87	20
1011	1	THINCARB	24.81	24.81	24.81	1
1013	1	Equilibrium Calculation	60.0079	73.8861	87.7643	2
1015	1	State Median	23.635	26.22	28.87	20
1017	1	State Median	23.635	26.22	28.87	20
1019	1	State Median	23.635	26.22	28.87	20
1021	1	THINCARB	30.24	32.13	34.02	2
1023	1	Equilibrium Calculation	41.4078	41.4078	41.4078	1
1025	1	State Median	23.635	26.22	28.87	20
1027	1	State Median	23.635	26.22	28.87	20
1029	1	State Median	23.635	26.22	28.87	20
1031	1	Equilibrium Calculation	32.2155	32.2155	32.2155	1
1033	1	THINCARB	34.6875	40.975	68.115	4
1035	1	THINCARB	28.61	28.61	28.61	1
1037	1	State Median	23.635	26.22	28.87	20
1039	1	State Median	23.635	26.22	28.87	20
1041	1	Equilibrium Calculation	70.0601	80.1403	90.2206	2
1043	1	State Median	23.635	26.22	28.87	20
1045	1	Equilibrium Calculation	26.3747	27.4839	28.5931	2
1047	1	THINCARB	29.13	29.13	29.13	1
1049	1	State Median	23.635	26.22	28.87	20
1051	1	THINCARB	24.01	26.63	29.25	2
1053	1	THINCARB	48.5	48.5	48.5	1
1055	1	State Median	23.635	26.22	28.87	20
1057	1	State Median	23.635	26.22	28.87	20
1059	1	Equilibrium Calculation	22.5275	22.5275	22.5275	1
1061	1	THINCARB	23.26	23.81	24.88	5
1063	1	THINCARB	41.08	41.08	41.08	1
1065	1	THINCARB	22.335	25.01	25.065	3
1067	1	THINCARB	21.42	24.5	25.685	3
1069	1	THINCARB	21.8	22.05	23.15	5
1071	1	State Median	23.635	26.22	28.87	20
1073	1	Equilibrium Calculation	42.0446	42.0446	42.0446	1
1075	1	THINCARB	19.54	24.79	32.605	3
1077	1	State Median	23.635	26.22	28.87	20
1079	1	Equilibrium Calculation	47.0561	47.0561	47.0561	4
1081	1	Equilibrium Calculation	29.4967	29.4967	29.4967	1
1083	1	THINCARB	24.91	33.825	39.45	8
1085	1	Equilibrium Calculation	27.9518	29.3813	30.8109	2
1087	1	THINCARB	23.085	25.81	28.535	2
1089	1	THINCARB	20.74	27.775	27.9525	8
1091	1	State Median	23.635	26.22	28.87	20
1093	1	State Median	23.635	26.22	28.87	20
1095	1	State Median	23.635	26.22	28.87	20
1097	1	Equilibrium Calculation	18.9443	18.9443	18.9443	21
1099	1	State Median	23.635	26.22	28.87	20
1101	1	Equilibrium Calculation	41.1043	41.1043	41.1043	23
1103	1	State Median	23.635	26.22	28.87	20
1105	1	State Median	23.635	26.22	28.87	20
1107	1	THINCARB	27.445	30.63	32.115	3
1109	1	State Median	23.635	26.22	28.87	20
1111	1	State Median	23.635	26.22	28.87	20
1113	1	State Median	23.635	26.22	28.87	20
1115	1	Equilibrium Calculation	30.4551	30.4551	30.4551	2
1117	1	State Median	23.635	26.22	28.87	20
1119	1	Equilibrium Calculation	47.126	58.6043	70.0826	2
1121	1	Equilibrium Calculation	34.6373	34.6373	34.6373	2
1123	1	State Median	23.635	26.22	28.87	20
1125	1	THINCARB	18.97	20.1	21.23	2
1127	1	State Median	23.635	26.22	28.87	20
1129	1	State Median	23.635	26.22	28.87	20
1131	1	Equilibrium Calculation	64.4326	66.5628	68.693	4
1133	1	State Median	23.635	26.22	28.87	20
4001	4	THINCARB	65.825	74.29	83.4525	4
4003	4	THINCARB	69.535	74.7	82.18	3
4005	4	THINCARB	32.22	55.41	60.05	25
4007	4	THINCARB	53.025	57.69	68.725	3
4009	4	THINCARB	41.08	42.51	45.625	47
4011	4	State Median	41.08	55.41	68.725	9
4012	4	THINCARB	15.5	24.22	31.31	60
4013	4	THINCARB	28.21	39.8	49.07	73
4015	4	THINCARB	50.14	60.82	71.5	2
4017	4	THINCARB	26.295	42.78	77.345	7
4019	4	Equilibrium Calculation	52.1076	63.567	75.0263	29
4021	4	Equilibrium Calculation	45.3887	45.3887	45.3887	1
4023	4	Equilibrium Calculation	48.3654	66.1494	85.1036	5
4025	4	Equilibrium Calculation	88.0167	92.2029	95.2263	52
4027	4	Equilibrium Calculation	78.4265	106.282	134.137	4
5001	5	THINCARB	58.95	89.61	94.06	5
5003	5	THINCARB	97.54	97.54	97.54	1
5005	5	THINCARB	109.43	109.43	109.43	1
5007	5	Equilibrium Calculation	50.8573	56.6266	62.3959	4
5009	5	THINCARB	58.46	58.58	58.58	3
5011	5	State Median	58.95	63.88	73.03	35
5013	5	Equilibrium Calculation	47.4926	47.894	48.2918	6
5015	5	State Median	58.95	63.88	73.03	35
5017	5	THINCARB	59.865	74.23	88.595	2
5019	5	State Median	58.95	63.88	73.03	35
5021	5	State Median	58.95	63.88	73.03	35
5023	5	THINCARB	9.7	9.83	51.205	3
5025	5	State Median	58.95	63.88	73.03	35
5027	5	Equilibrium Calculation	45.0232	46.0653	46.3663	12
5029	5	THINCARB	44.8575	48.06	51.215	4
5031	5	Equilibrium Calculation	89.9626	89.9626	89.9626	4
5033	5	State Median	58.95	63.88	73.03	35
5035	5	THINCARB	65.62	74.81	92.21	3
5037	5	THINCARB	75.75	81.43	105.14	5
5039	5	Equilibrium Calculation	34.4817	34.5994	34.7171	2
5041	5	THINCARB	124.51	124.51	124.51	1
5043	5	THINCARB	63.88	63.88	63.88	1
5045	5	THINCARB	38.33	41.66	47.44	5
5047	5	State Median	58.95	63.88	73.03	35
5049	5	Equilibrium Calculation	61.0839	61.0839	61.0839	1
5051	5	THINCARB	1.7325	13.13	120.405	10
5053	5	THINCARB	15.19	15.19	15.19	1
5055	5	THINCARB	46.19	46.19	46.19	1
5057	5	Equilibrium Calculation	70.0795	95.5064	120.933	3
5059	5	State Median	58.95	63.88	73.03	35
5061	5	State Median	58.95	63.88	73.03	35
5063	5	THINCARB	105.14	105.14	105.14	1
5065	5	State Median	58.95	63.88	73.03	35
5067	5	THINCARB	34.53	34.53	34.53	1
5069	5	THINCARB	118.92	118.92	118.92	1
5071	5	State Median	58.95	63.88	73.03	35
5073	5	State Median	58.95	63.88	73.03	35
5075	5	THINCARB	158.957	181.255	181.72	4
5077	5	State Median	58.95	63.88	73.03	35
5079	5	Equilibrium Calculation	24.8169	24.8169	24.8169	1
5081	5	Equilibrium Calculation	52.8112	52.8112	52.8112	2
5083	5	State Median	58.95	63.88	73.03	35
5085	5	THINCARB	55.23	86.07	131.24	5
5087	5	THINCARB	71.27	71.27	71.27	3
5089	5	State Median	58.95	63.88	73.03	35
5091	5	Equilibrium Calculation	39.017	39.5185	39.8194	5
5093	5	THINCARB	24.81	24.81	24.81	1
5095	5	THINCARB	38.115	46.86	55.605	2
5097	5	State Median	58.95	63.88	73.03	35
5099	5	State Median	58.95	63.88	73.03	35
5101	5	THINCARB	262.78	262.78	262.78	1
5103	5	THINCARB	58.02	58.02	58.02	1
5105	5	State Median	58.95	63.88	73.03	35
5107	5	State Median	58.95	63.88	73.03	35
5109	5	State Median	58.95	63.88	73.03	35
5111	5	THINCARB	178.43	281.67	299.29	3
5113	5	State Median	58.95	63.88	73.03	35
5115	5	Equilibrium Calculation	98.4013	98.4013	98.4013	2
5117	5	THINCARB	88.77	95.12	106.01	7
5119	5	Equilibrium Calculation	22.6782	22.6782	22.6782	1
5121	5	THINCARB	69.3475	71.265	73.1825	2
5123	5	THINCARB	73.03	73.03	73.03	1
5125	5	State Median	58.95	63.88	73.03	35
5127	5	State Median	58.95	63.88	73.03	35
5129	5	State Median	58.95	63.88	73.03	35
5131	5	State Median	58.95	63.88	73.03	35
5133	5	THINCARB	22.76	22.76	22.76	1
5135	5	THINCARB	59.96	59.96	88.84	3
5137	5	THINCARB	35.035	35.05	35.05	3
5139	5	Equilibrium Calculation	45.1726	48.1856	53.4311	28
5141	5	THINCARB	22.72	50.69	60.64	9
5143	5	State Median	58.95	63.88	73.03	35
5145	5	THINCARB	40.23	45.52	57.21	9
5147	5	THINCARB	53.95	53.95	53.95	1
5149	5	State Median	58.95	63.88	73.03	35
6001	6	THINCARB	54.76	77.6	103.008	4
6003	6	State Median	34.0687	42.3225	60.475	54
6005	6	THINCARB	31.38	39.83	66.16	21
6007	6	THINCARB	35.1725	40.61	55.3075	36
6009	6	THINCARB	12.58	18.7	23.22	21
6011	6	THINCARB	80.065	83.54	101.575	11
6013	6	State Median	34.0687	42.3225	60.475	54
6015	6	THINCARB	19.95	21.65	29.61	7
6017	6	THINCARB	42.33	55.75	67.68	45
6019	6	THINCARB	30.515	42.765	75.73	190
6021	6	THINCARB	59.55	76.88	94.9	19
6023	6	THINCARB	29.525	41.25	63.205	27
6025	6	THINCARB	26.0575	29.675	38.255	440
6027	6	THINCARB	17.9625	22.495	26.975	10
6029	6	THINCARB	22.665	37.13	56.15	175
6031	6	THINCARB	20.5325	34.065	79.7475	46
6033	6	THINCARB	148.713	242.225	335.738	2
6035	6	THINCARB	23.385	29.91	49.3575	38
6037	6	THINCARB	33.7675	38.805	56.8325	312
6039	6	THINCARB	24.705	40.38	57.11	24
6041	6	THINCARB	37.27	37.27	37.27	1
6043	6	State Median	34.0687	42.3225	60.475	54
6045	6	THINCARB	32.115	37.65	40.115	31
6047	6	THINCARB	34.695	46.23	60.955	87
6049	6	THINCARB	32.85	35.42	65.98	23
6051	6	THINCARB	42.3075	42.555	42.8025	2
6053	6	THINCARB	39.58	48.91	65.35	25
6055	6	THINCARB	41.46	47.495	53.785	8
6057	6	THINCARB	41.22	53.36	65.28	53
6059	6	THINCARB	37.4525	40.595	46.905	34
6061	6	THINCARB	29.31	42.09	59.995	34
6063	6	THINCARB	20.39	24.43	30.54	12
6065	6	THINCARB	32.7375	38.26	48.11	652
6067	6	THINCARB	26.205	46.18	84.27	74
6069	6	THINCARB	62.81	62.81	62.81	1
6071	6	THINCARB	22.815	33.04	43.1	1811
6073	6	THINCARB	28.8125	51.06	75.1175	170
6075	6	THINCARB	40.9	40.9	40.9	1
6077	6	THINCARB	26.45	38.78	50.86	61
6079	6	THINCARB	55.85	66.69	78.85	185
6081	6	THINCARB	26.925	35.23	47.87	3
6083	6	THINCARB	57.9375	69.4	93.8725	1316
6085	6	THINCARB	48.175	64.615	97.6325	10
6087	6	THINCARB	43.87	53.51	82.32	13
6089	6	THINCARB	23.75	34.62	44.27	65
6091	6	State Median	34.0687	42.3225	60.475	54
6093	6	THINCARB	35.99	55.53	72.99	41
6095	6	THINCARB	53.6575	59.235	73.025	4
6097	6	THINCARB	35.31	48.28	69.98	65
6099	6	THINCARB	33.6875	49.845	57.9175	110
6101	6	THINCARB	48.725	78.825	90.7475	18
6103	6	THINCARB	31.04	36.94	44.78	49
6105	6	THINCARB	34.37	43	53.93	17
6107	6	THINCARB	25.37	36.11	57.93	101
6109	6	THINCARB	26.0375	36.565	47.0925	2
6111	6	THINCARB	54.875	58.145	66.205	26
6113	6	THINCARB	53.34	55.88	63.24	5
6115	6	THINCARB	37.7	55.43	68.36	29
8001	8	THINCARB	19.4475	19.455	19.4625	2
8003	8	Equilibrium Calculation	25.1321	25.1321	25.1321	1
8005	8	Equilibrium Calculation	74.5939	74.5939	74.5939	3
8007	8	THINCARB	70.93	76.11	81.29	2
8009	8	State Median	40.27	40.27	47.945	35
8011	8	THINCARB	63.025	72.18	89.345	3
8013	8	THINCARB	23.675	27.47	31.59	10
8014	8	State Median	40.27	40.27	47.945	35
8015	8	THINCARB	18.32	18.32	18.32	1
8017	8	THINCARB	37.58	37.58	37.58	1
8019	8	State Median	40.27	40.27	47.945	35
8021	8	Equilibrium Calculation	17.7934	17.7934	17.7934	3
8023	8	State Median	40.27	40.27	47.945	35
8025	8	THINCARB	44.2275	46.675	71.9725	4
8027	8	THINCARB	25.86	30.16	33.66	9
8029	8	THINCARB	110.985	146.085	211.585	10
8031	8	State Median	40.27	40.27	47.945	35
8033	8	State Median	40.27	40.27	47.945	35
8035	8	Equilibrium Calculation	123.269	123.269	123.269	2
8037	8	THINCARB	28.785	37.14	47.945	14
8039	8	State Median	40.27	40.27	47.945	35
8041	8	THINCARB	24.64	28.485	42.7975	54
8043	8	THINCARB	29.98	29.98	29.98	1
8045	8	THINCARB	73.75	73.75	73.75	1
8047	8	State Median	40.27	40.27	47.945	35
8049	8	THINCARB	18.8	25.85	65.26	11
8051	8	THINCARB	43.98	46.265	49.9075	14
8053	8	State Median	40.27	40.27	47.945	35
8055	8	State Median	40.27	40.27	47.945	35
8057	8	State Median	40.27	40.27	47.945	35
8059	8	State Median	40.27	40.27	47.945	35
8061	8	THINCARB	40.27	40.27	40.27	1
8063	8	THINCARB	33.665	36.225	43.4975	4
8065	8	THINCARB	7.5325	8.28	30.4625	6
8067	8	THINCARB	47.4175	51.005	54.5925	2
8069	8	State Median	40.27	40.27	47.945	35
8071	8	State Median	40.27	40.27	47.945	35
8073	8	State Median	40.27	40.27	47.945	35
8075	8	THINCARB	84.85	89.405	94.025	4
8077	8	THINCARB	79.9	79.9	79.9	1
8079	8	State Median	40.27	40.27	47.945	35
8081	8	THINCARB	55.4	55.4	55.4	1
8083	8	State Median	40.27	40.27	47.945	35
8085	8	THINCARB	109.65	140	175.08	23
8087	8	THINCARB	81.5625	88.9	95.3975	6
8089	8	THINCARB	50.17	71.37	74.7	17
8091	8	THINCARB	41.58	41.58	41.58	1
8093	8	State Median	40.27	40.27	47.945	35
8095	8	State Median	40.27	40.27	47.945	35
8097	8	State Median	40.27	40.27	47.945	35
8099	8	THINCARB	31.35	31.35	31.35	1
8101	8	THINCARB	55.49	58.365	63.39	4
8103	8	THINCARB	111.53	139.975	184.817	48
8105	8	Equilibrium Calculation	14.9716	14.9716	14.9716	1
8107	8	THINCARB	23.895	24.26	36.345	3
8109	8	THINCARB	25.75	25.75	25.75	1
8111	8	State Median	40.27	40.27	47.945	35
8113	8	State Median	40.27	40.27	47.945	35
8115	8	Equilibrium Calculation	75.7803	75.7803	75.7803	2
8117	8	THINCARB	24.7475	28.49	29.915	6
8119	8	State Median	40.27	40.27	47.945	35
8121	8	THINCARB	32.87	32.87	32.87	1
8123	8	THINCARB	55.225	56.03	56.26	3
8125	8	THINCARB	35.86	35.86	35.86	1
9001	9	State Median	20.1475	27.29	30.13	7
9003	9	THINCARB	16.03	28.29	45.5175	20
9005	9	THINCARB	22.315	40.74	59.165	2
9007	9	THINCARB	7.2	7.2	7.2	1
9009	9	THINCARB	25.8	27.29	34.1225	4
9011	9	THINCARB	7.98	22.65	27.63	9
9013	9	THINCARB	20.1475	21.875	23.6025	2
9015	9	THINCARB	30.13	30.13	30.13	1
10001	10	THINCARB	24.0425	37.33	40.9975	34
10003	10	THINCARB	31.1675	37.515	43.5175	40
10005	10	THINCARB	10.47	17.63	24.53	135
11001	11	THINCARB	21.93	40.1	61.62	33
12001	12	THINCARB	38.96	38.96	38.96	1
12003	12	State Median	45.84	50.3	50.6175	41
12005	12	State Median	45.84	50.3	50.6175	41
12007	12	State Median	45.84	50.3	50.6175	41
12009	12	THINCARB	69.4125	73.585	76.31	6
12011	12	THINCARB	64.465	77.37	93.3	35
12013	12	State Median	45.84	50.3	50.6175	41
12015	12	THINCARB	95.22	96.72	102.91	3
12017	12	Equilibrium Calculation	53.2496	54.3822	55.1673	34
12019	12	THINCARB	25.28	25.28	25.28	1
12021	12	THINCARB	70.1225	86.26	97.815	18
12023	12	Equilibrium Calculation	56.486	58.0535	59.6211	2
12027	12	State Median	45.84	50.3	50.6175	41
12029	12	State Median	45.84	50.3	50.6175	41
12031	12	THINCARB	24.73	24.73	24.73	1
12033	12	Equilibrium Calculation	10.1129	10.1129	10.1129	2
12035	12	THINCARB	80.305	87.4	89.9	3
12037	12	State Median	45.84	50.3	50.6175	41
12039	12	State Median	45.84	50.3	50.6175	41
12041	12	State Median	45.84	50.3	50.6175	41
12043	12	State Median	45.84	50.3	50.6175	41
12045	12	THINCARB	32.51	32.51	32.51	1
12047	12	THINCARB	37.32	37.32	37.32	1
12049	12	State Median	45.84	50.3	50.6175	41
12051	12	THINCARB	55.2	63.42	79.195	15
12053	12	THINCARB	59.93	59.93	59.93	1
12055	12	THINCARB	18.97	20.55	47.03	3
12057	12	THINCARB	31.615	34.86	50.6175	18
12059	12	THINCARB	31.24	31.24	31.24	1
12061	12	THINCARB	74.74	74.74	74.74	1
12063	12	THINCARB	29.025	31.11	32.4825	6
12065	12	State Median	45.84	50.3	50.6175	41
12067	12	State Median	45.84	50.3	50.6175	41
12069	12	THINCARB	20.4	20.4	20.4	1
12071	12	THINCARB	44.0375	67.85	92.8475	6
12073	12	THINCARB	38.76	38.76	38.76	1
12075	12	State Median	45.84	50.3	50.6175	41
12077	12	State Median	45.84	50.3	50.6175	41
12079	12	THINCARB	50.3	50.3	50.3	1
12081	12	State Median	45.84	50.3	50.6175	41
12083	12	THINCARB	21.8375	24.17	29.31	22
12085	12	THINCARB	61.08	68.46	70.59	5
12086	12	THINCARB	53.745	57.66	63.575	127
12087	12	State Median	45.84	50.3	50.6175	41
12089	12	THINCARB	38.27	39.1	39.93	2
12091	12	THINCARB	45.84	45.84	45.84	1
12093	12	THINCARB	94.51	94.51	94.51	1
12095	12	THINCARB	50.7025	58.73	66.8125	238
12097	12	THINCARB	44.8325	47.05	48.42	6
12099	12	THINCARB	51.5625	73.16	86.525	20
12101	12	THINCARB	50.3325	55.295	60.2575	2
12103	12	State Median	45.84	50.3	50.6175	41
12105	12	THINCARB	18.005	30.14	35.4125	8
12107	12	State Median	45.84	50.3	50.6175	41
12109	12	THINCARB	120.96	120.96	120.96	1
12111	12	THINCARB	73.39	91.7	95.2425	6
12113	12	Equilibrium Calculation	13.0861	13.0861	13.0861	6
12115	12	State Median	45.84	50.3	50.6175	41
12117	12	State Median	45.84	50.3	50.6175	41
12119	12	THINCARB	36.84	36.84	36.84	1
12121	12	THINCARB	55.78	55.78	55.78	1
12123	12	THINCARB	66.17	66.17	66.17	1
12125	12	THINCARB	38.68	38.68	38.68	1
12127	12	THINCARB	55.52	69.29	83.06	2
12129	12	THINCARB	35.88	35.88	35.88	1
12131	12	THINCARB	17.5375	17.865	18.1925	2
12133	12	State Median	45.84	50.3	50.6175	41
13001	13	Equilibrium Calculation	31.1577	31.1577	31.1577	1
13003	13	Equilibrium Calculation	22.9744	22.9744	22.9744	2
13005	13	THINCARB	32.82	32.82	32.82	1
13007	13	THINCARB	25.0325	26.735	28.4375	2
13009	13	State Median	29.86	32.33	33.07	33
13011	13	State Median	29.86	32.33	33.07	33
13013	13	State Median	29.86	32.33	33.07	33
13015	13	State Median	29.86	32.33	33.07	33
13017	13	State Median	29.86	32.33	33.07	33
13019	13	State Median	29.86	32.33	33.07	33
13021	13	State Median	29.86	32.33	33.07	33
13023	13	State Median	29.86	32.33	33.07	33
13025	13	Equilibrium Calculation	28.0716	28.0716	28.0716	1
13027	13	Equilibrium Calculation	33.2497	33.2497	33.2497	2
13029	13	State Median	29.86	32.33	33.07	33
13031	13	THINCARB	25.98	25.98	25.98	1
13033	13	State Median	29.86	32.33	33.07	33
13035	13	State Median	29.86	32.33	33.07	33
13037	13	THINCARB	24.61	24.61	24.61	1
13039	13	THINCARB	38.29	38.29	38.29	1
13043	13	State Median	29.86	32.33	33.07	33
13045	13	State Median	29.86	32.33	33.07	33
13047	13	State Median	29.86	32.33	33.07	33
13049	13	Equilibrium Calculation	62.3735	62.3735	62.3735	1
13051	13	THINCARB	26.01	26.01	26.01	1
13053	13	State Median	29.86	32.33	33.07	33
13055	13	State Median	29.86	32.33	33.07	33
13057	13	State Median	29.86	32.33	33.07	33
13059	13	State Median	29.86	32.33	33.07	33
13061	13	State Median	29.86	32.33	33.07	33
13063	13	State Median	29.86	32.33	33.07	33
13065	13	State Median	29.86	32.33	33.07	33
13067	13	State Median	29.86	32.33	33.07	33
13069	13	THINCARB	27.18	27.18	27.18	1
13071	13	THINCARB	32.11	32.11	32.11	1
13073	13	State Median	29.86	32.33	33.07	33
13075	13	THINCARB	25.17	25.17	25.17	1
13077	13	State Median	29.86	32.33	33.07	33
13079	13	State Median	29.86	32.33	33.07	33
13081	13	THINCARB	16.28	16.28	16.28	1
13083	13	State Median	29.86	32.33	33.07	33
13085	13	State Median	29.86	32.33	33.07	33
13087	13	THINCARB	38.11	38.11	38.11	1
13089	13	State Median	29.86	32.33	33.07	33
13091	13	Equilibrium Calculation	35.4519	35.4519	35.4519	2
13093	13	State Median	29.86	32.33	33.07	33
13095	13	THINCARB	30.78	35.71	39.995	15
13097	13	State Median	29.86	32.33	33.07	33
13099	13	THINCARB	31.12	31.89	33.07	3
13101	13	State Median	29.86	32.33	33.07	33
13103	13	Equilibrium Calculation	33.1892	33.1892	33.1892	1
13105	13	State Median	29.86	32.33	33.07	33
13107	13	THINCARB	31.68	32.81	33.94	2
13109	13	State Median	29.86	32.33	33.07	33
13111	13	State Median	29.86	32.33	33.07	33
13113	13	State Median	29.86	32.33	33.07	33
13115	13	State Median	29.86	32.33	33.07	33
13117	13	State Median	29.86	32.33	33.07	33
13119	13	State Median	29.86	32.33	33.07	33
13121	13	State Median	29.86	32.33	33.07	33
13123	13	State Median	29.86	32.33	33.07	33
13125	13	State Median	29.86	32.33	33.07	33
13127	13	THINCARB	47.89	55.21	56.365	3
13129	13	State Median	29.86	32.33	33.07	33
13131	13	State Median	29.86	32.33	33.07	33
13133	13	State Median	29.86	32.33	33.07	33
13135	13	State Median	29.86	32.33	33.07	33
13137	13	State Median	29.86	32.33	33.07	33
13139	13	State Median	29.86	32.33	33.07	33
13141	13	State Median	29.86	32.33	33.07	33
13143	13	State Median	29.86	32.33	33.07	33
13145	13	State Median	29.86	32.33	33.07	33
13147	13	State Median	29.86	32.33	33.07	33
13149	13	State Median	29.86	32.33	33.07	33
13151	13	State Median	29.86	32.33	33.07	33
13153	13	State Median	29.86	32.33	33.07	33
13155	13	THINCARB	82.865	143.16	203.455	2
13157	13	State Median	29.86	32.33	33.07	33
13159	13	State Median	29.86	32.33	33.07	33
13161	13	State Median	29.86	32.33	33.07	33
13163	13	State Median	29.86	32.33	33.07	33
13165	13	State Median	29.86	32.33	33.07	33
13167	13	State Median	29.86	32.33	33.07	33
13169	13	State Median	29.86	32.33	33.07	33
13171	13	State Median	29.86	32.33	33.07	33
13173	13	THINCARB	29.64	29.64	29.64	1
13175	13	Equilibrium Calculation	32.0482	32.0482	32.0482	1
13177	13	THINCARB	29.86	39.92	49.98	2
13179	13	THINCARB	27.49	27.49	27.49	1
13181	13	State Median	29.86	32.33	33.07	33
13183	13	THINCARB	36.31	36.31	36.31	1
13185	13	THINCARB	30.32	30.32	30.32	1
13187	13	State Median	29.86	32.33	33.07	33
13189	13	State Median	29.86	32.33	33.07	33
13191	13	State Median	29.86	32.33	33.07	33
13193	13	State Median	29.86	32.33	33.07	33
13195	13	State Median	29.86	32.33	33.07	33
13197	13	State Median	29.86	32.33	33.07	33
13199	13	State Median	29.86	32.33	33.07	33
13201	13	THINCARB	28.63	28.63	28.63	1
13205	13	THINCARB	26.29	27.7	29.11	2
13207	13	State Median	29.86	32.33	33.07	33
13209	13	State Median	29.86	32.33	33.07	33
13211	13	State Median	29.86	32.33	33.07	33
13213	13	State Median	29.86	32.33	33.07	33
13215	13	State Median	29.86	32.33	33.07	33
13217	13	State Median	29.86	32.33	33.07	33
13219	13	State Median	29.86	32.33	33.07	33
13221	13	State Median	29.86	32.33	33.07	33
13223	13	State Median	29.86	32.33	33.07	33
13225	13	State Median	29.86	32.33	33.07	33
13227	13	State Median	29.86	32.33	33.07	33
13229	13	State Median	29.86	32.33	33.07	33
13231	13	State Median	29.86	32.33	33.07	33
13233	13	State Median	29.86	32.33	33.07	33
13235	13	State Median	29.86	32.33	33.07	33
13237	13	State Median	29.86	32.33	33.07	33
13239	13	State Median	29.86	32.33	33.07	33
13241	13	State Median	29.86	32.33	33.07	33
13243	13	State Median	29.86	32.33	33.07	33
13245	13	THINCARB	13.31	13.31	13.31	1
13247	13	State Median	29.86	32.33	33.07	33
13249	13	State Median	29.86	32.33	33.07	33
13251	13	State Median	29.86	32.33	33.07	33
13253	13	THINCARB	31.1525	35.065	37.195	4
13255	13	State Median	29.86	32.33	33.07	33
13257	13	State Median	29.86	32.33	33.07	33
13259	13	State Median	29.86	32.33	33.07	33
13261	13	State Median	29.86	32.33	33.07	33
13263	13	State Median	29.86	32.33	33.07	33
13265	13	State Median	29.86	32.33	33.07	33
13267	13	State Median	29.86	32.33	33.07	33
13269	13	State Median	29.86	32.33	33.07	33
13271	13	THINCARB	38.72	38.72	38.72	1
13273	13	State Median	29.86	32.33	33.07	33
13275	13	THINCARB	34.25	34.25	34.25	1
13277	13	THINCARB	22.89	65.37	186.485	11
13279	13	Equilibrium Calculation	22.7439	22.7439	22.7439	2
13281	13	State Median	29.86	32.33	33.07	33
13283	13	THINCARB	45.58	45.58	45.58	1
13285	13	State Median	29.86	32.33	33.07	33
13287	13	THINCARB	29.26	32.33	55.81	9
13289	13	State Median	29.86	32.33	33.07	33
13291	13	State Median	29.86	32.33	33.07	33
13293	13	State Median	29.86	32.33	33.07	33
13295	13	State Median	29.86	32.33	33.07	33
13297	13	State Median	29.86	32.33	33.07	33
13299	13	THINCARB	34.6	34.6	34.6	1
13301	13	State Median	29.86	32.33	33.07	33
13303	13	State Median	29.86	32.33	33.07	33
13305	13	Equilibrium Calculation	31.7555	31.7555	31.7555	2
13307	13	State Median	29.86	32.33	33.07	33
13309	13	State Median	29.86	32.33	33.07	33
13311	13	State Median	29.86	32.33	33.07	33
13313	13	State Median	29.86	32.33	33.07	33
13315	13	THINCARB	10.59	10.59	10.59	1
13317	13	State Median	29.86	32.33	33.07	33
13319	13	State Median	29.86	32.33	33.07	33
13321	13	THINCARB	27.325	46.415	68.55	4
16001	16	State Median	41.4	45.97	50.69	11
16003	16	State Median	41.4	45.97	50.69	11
16005	16	State Median	41.4	45.97	50.69	11
16007	16	THINCARB	60.95	60.95	60.95	1
16009	16	State Median	41.4	45.97	50.69	11
16011	16	State Median	41.4	45.97	50.69	11
16013	16	THINCARB	43.06	43.06	43.06	1
16015	16	State Median	41.4	45.97	50.69	11
16017	16	State Median	41.4	45.97	50.69	11
16019	16	State Median	41.4	45.97	50.69	11
16021	16	State Median	41.4	45.97	50.69	11
16023	16	State Median	41.4	45.97	50.69	11
16025	16	State Median	41.4	45.97	50.69	11
16027	16	State Median	41.4	45.97	50.69	11
16029	16	State Median	41.4	45.97	50.69	11
16031	16	State Median	41.4	45.97	50.69	11
16033	16	State Median	41.4	45.97	50.69	11
16035	16	State Median	41.4	45.97	50.69	11
16037	16	State Median	41.4	45.97	50.69	11
16039	16	State Median	41.4	45.97	50.69	11
16041	16	Equilibrium Calculation	65.3843	65.3843	65.3843	1
16043	16	State Median	41.4	45.97	50.69	11
16045	16	THINCARB	22.735	32.32	55.62	59
16047	16	THINCARB	32.715	35.47	39.52	30
16049	16	THINCARB	38.94	56.37	59.085	3
16051	16	State Median	41.4	45.97	50.69	11
16053	16	THINCARB	32.89	45.97	50.69	31
16055	16	State Median	41.4	45.97	50.69	11
16057	16	THINCARB	50.1	50.1	50.1	1
16059	16	State Median	41.4	45.97	50.69	11
16061	16	THINCARB	41.4	41.4	41.4	1
16063	16	THINCARB	30.88	31.8	39.33	5
16065	16	State Median	41.4	45.97	50.69	11
16067	16	THINCARB	44.27	53.16	63.295	39
16069	16	State Median	41.4	45.97	50.69	11
16071	16	State Median	41.4	45.97	50.69	11
16073	16	THINCARB	62.575	80.41	94.27	15
16075	16	State Median	41.4	45.97	50.69	11
16077	16	State Median	41.4	45.97	50.69	11
16079	16	State Median	41.4	45.97	50.69	11
16081	16	State Median	41.4	45.97	50.69	11
16083	16	State Median	41.4	45.97	50.69	11
16085	16	State Median	41.4	45.97	50.69	11
16087	16	State Median	41.4	45.97	50.69	11
17001	17	State Median	83.8938	89.72	93.8175	32
17003	17	State Median	83.8938	89.72	93.8175	32
17005	17	State Median	83.8938	89.72	93.8175	32
17007	17	THINCARB	95.68	95.68	95.68	1
17009	17	State Median	83.8938	89.72	93.8175	32
17011	17	THINCARB	98.6325	99.935	101.238	2
17013	17	State Median	83.8938	89.72	93.8175	32
17015	17	THINCARB	77.17	77.17	77.17	1
17017	17	State Median	83.8938	89.72	93.8175	32
17019	17	THINCARB	78.72	88.67	91.955	7
17021	17	State Median	83.8938	89.72	93.8175	32
17023	17	State Median	83.8938	89.72	93.8175	32
17025	17	State Median	83.8938	89.72	93.8175	32
17027	17	State Median	83.8938	89.72	93.8175	32
17029	17	State Median	83.8938	89.72	93.8175	32
17031	17	THINCARB	101.457	143.915	192.463	4
17033	17	State Median	83.8938	89.72	93.8175	32
17035	17	State Median	83.8938	89.72	93.8175	32
17037	17	THINCARB	84.4325	96.945	109.457	2
17039	17	THINCARB	106.23	112.6	123.06	9
17041	17	State Median	83.8938	89.72	93.8175	32
17043	17	State Median	83.8938	89.72	93.8175	32
17045	17	State Median	83.8938	89.72	93.8175	32
17047	17	State Median	83.8938	89.72	93.8175	32
17049	17	State Median	83.8938	89.72	93.8175	32
17051	17	State Median	83.8938	89.72	93.8175	32
17053	17	State Median	83.8938	89.72	93.8175	32
17055	17	State Median	83.8938	89.72	93.8175	32
17057	17	THINCARB	126.6	126.6	126.6	1
17059	17	THINCARB	94.2275	101.19	105.82	8
17061	17	State Median	83.8938	89.72	93.8175	32
17063	17	THINCARB	74.02	74.02	74.02	1
17065	17	State Median	83.8938	89.72	93.8175	32
17067	17	State Median	83.8938	89.72	93.8175	32
17069	17	THINCARB	101.06	101.06	101.06	1
17071	17	State Median	83.8938	89.72	93.8175	32
17073	17	THINCARB	58.57	58.57	58.57	1
17075	17	State Median	83.8938	89.72	93.8175	32
17077	17	State Median	83.8938	89.72	93.8175	32
17079	17	State Median	83.8938	89.72	93.8175	32
17081	17	State Median	83.8938	89.72	93.8175	32
17083	17	State Median	83.8938	89.72	93.8175	32
17085	17	THINCARB	70.11	70.11	70.11	1
17087	17	State Median	83.8938	89.72	93.8175	32
17089	17	THINCARB	101.755	117.39	161.345	4
17091	17	State Median	83.8938	89.72	93.8175	32
17093	17	State Median	83.8938	89.72	93.8175	32
17095	17	State Median	83.8938	89.72	93.8175	32
17097	17	THINCARB	59.805	64.56	110.8	3
17099	17	THINCARB	68.18	68.18	68.18	1
17101	17	State Median	83.8938	89.72	93.8175	32
17103	17	State Median	83.8938	89.72	93.8175	32
17105	17	THINCARB	90.77	90.77	90.77	1
17107	17	State Median	83.8938	89.72	93.8175	32
17109	17	THINCARB	57.39	57.39	57.39	1
17111	17	THINCARB	83.8325	99.125	109.162	100
17113	17	THINCARB	107.78	113.01	118.24	2
17115	17	THINCARB	103.567	105.925	108.282	2
17117	17	State Median	83.8938	89.72	93.8175	32
17119	17	THINCARB	141.03	147.65	169.93	9
17121	17	State Median	83.8938	89.72	93.8175	32
17123	17	THINCARB	59.75	59.75	59.75	1
17125	17	State Median	83.8938	89.72	93.8175	32
17127	17	THINCARB	67.0275	68.415	69.8025	2
17129	17	State Median	83.8938	89.72	93.8175	32
17131	17	State Median	83.8938	89.72	93.8175	32
17133	17	State Median	83.8938	89.72	93.8175	32
17135	17	State Median	83.8938	89.72	93.8175	32
17137	17	State Median	83.8938	89.72	93.8175	32
17139	17	State Median	83.8938	89.72	93.8175	32
17141	17	State Median	83.8938	89.72	93.8175	32
17143	17	THINCARB	53.32	53.32	53.32	1
17145	17	State Median	83.8938	89.72	93.8175	32
17147	17	THINCARB	102.627	110.305	116.197	6
17149	17	State Median	83.8938	89.72	93.8175	32
17151	17	State Median	83.8938	89.72	93.8175	32
17153	17	THINCARB	37.73	37.73	37.73	1
17155	17	State Median	83.8938	89.72	93.8175	32
17157	17	State Median	83.8938	89.72	93.8175	32
17159	17	State Median	83.8938	89.72	93.8175	32
17161	17	THINCARB	56.62	56.62	56.62	1
17163	17	THINCARB	125.6	134.89	135.54	5
17165	17	State Median	83.8938	89.72	93.8175	32
17167	17	State Median	83.8938	89.72	93.8175	32
17169	17	State Median	83.8938	89.72	93.8175	32
17171	17	State Median	83.8938	89.72	93.8175	32
17173	17	State Median	83.8938	89.72	93.8175	32
17175	17	State Median	83.8938	89.72	93.8175	32
17177	17	State Median	83.8938	89.72	93.8175	32
17179	17	State Median	83.8938	89.72	93.8175	32
17181	17	State Median	83.8938	89.72	93.8175	32
17183	17	State Median	83.8938	89.72	93.8175	32
17185	17	State Median	83.8938	89.72	93.8175	32
17187	17	THINCARB	74.23	74.23	74.23	1
17189	17	State Median	83.8938	89.72	93.8175	32
17191	17	State Median	83.8938	89.72	93.8175	32
17193	17	State Median	83.8938	89.72	93.8175	32
17195	17	State Median	83.8938	89.72	93.8175	32
17197	17	THINCARB	80.66	80.66	80.66	1
17199	17	State Median	83.8938	89.72	93.8175	32
17201	17	THINCARB	83.955	87.94	91.925	2
17203	17	State Median	83.8938	89.72	93.8175	32
18001	18	State Median	72.5712	80.4975	84.7437	14
18003	18	State Median	72.5712	80.4975	84.7437	14
18005	18	State Median	72.5712	80.4975	84.7437	14
18007	18	State Median	72.5712	80.4975	84.7437	14
18009	18	Equilibrium Calculation	112.036	112.742	113.448	6
18011	18	Equilibrium Calculation	88.708	88.708	88.708	1
18013	18	State Median	72.5712	80.4975	84.7437	14
18015	18	State Median	72.5712	80.4975	84.7437	14
18017	18	State Median	72.5712	80.4975	84.7437	14
18019	18	THINCARB	67.45	67.45	67.45	1
18021	18	State Median	72.5712	80.4975	84.7437	14
18023	18	State Median	72.5712	80.4975	84.7437	14
18025	18	State Median	72.5712	80.4975	84.7437	14
18027	18	State Median	72.5712	80.4975	84.7437	14
18029	18	THINCARB	103.23	103.23	103.23	1
18031	18	State Median	72.5712	80.4975	84.7437	14
18033	18	State Median	72.5712	80.4975	84.7437	14
18035	18	Equilibrium Calculation	96.6447	96.6447	96.6447	2
18037	18	State Median	72.5712	80.4975	84.7437	14
18039	18	State Median	72.5712	80.4975	84.7437	14
18041	18	State Median	72.5712	80.4975	84.7437	14
18043	18	THINCARB	70.61	70.61	70.61	1
18045	18	State Median	72.5712	80.4975	84.7437	14
18047	18	THINCARB	57.93	57.93	57.93	1
18049	18	State Median	72.5712	80.4975	84.7437	14
18051	18	State Median	72.5712	80.4975	84.7437	14
18053	18	State Median	72.5712	80.4975	84.7437	14
18055	18	State Median	72.5712	80.4975	84.7437	14
18057	18	Equilibrium Calculation	93.6135	93.6163	93.619	7
18059	18	Equilibrium Calculation	89.4406	89.4406	89.4406	1
18061	18	THINCARB	56.985	61.74	66.495	2
18063	18	THINCARB	84.1075	87.915	91.5825	22
18065	18	Equilibrium Calculation	121.638	125.826	130.014	2
18067	18	State Median	72.5712	80.4975	84.7437	14
18069	18	State Median	72.5712	80.4975	84.7437	14
18071	18	Equilibrium Calculation	59.4981	59.6087	59.7193	4
18073	18	State Median	72.5712	80.4975	84.7437	14
18075	18	State Median	72.5712	80.4975	84.7437	14
18077	18	THINCARB	89.82	89.82	89.82	1
18079	18	State Median	72.5712	80.4975	84.7437	14
18081	18	State Median	72.5712	80.4975	84.7437	14
18083	18	State Median	72.5712	80.4975	84.7437	14
18085	18	State Median	72.5712	80.4975	84.7437	14
18087	18	State Median	72.5712	80.4975	84.7437	14
18089	18	THINCARB	64.99	84.78	99.325	15
18091	18	State Median	72.5712	80.4975	84.7437	14
18093	18	THINCARB	80.1	80.1	80.1	1
18095	18	Equilibrium Calculation	93.2065	93.2065	93.2065	1
18097	18	Equilibrium Calculation	114.833	117.981	121.128	2
18099	18	State Median	72.5712	80.4975	84.7437	14
18101	18	THINCARB	72.74	72.74	72.74	1
18103	18	State Median	72.5712	80.4975	84.7437	14
18105	18	State Median	72.5712	80.4975	84.7437	14
18107	18	State Median	72.5712	80.4975	84.7437	14
18109	18	Equilibrium Calculation	109.246	109.395	109.544	3
18111	18	Equilibrium Calculation	100.021	101.953	103.627	12
18113	18	State Median	72.5712	80.4975	84.7437	14
18115	18	State Median	72.5712	80.4975	84.7437	14
18117	18	State Median	72.5712	80.4975	84.7437	14
18119	18	State Median	72.5712	80.4975	84.7437	14
18121	18	State Median	72.5712	80.4975	84.7437	14
18123	18	State Median	72.5712	80.4975	84.7437	14
18125	18	State Median	72.5712	80.4975	84.7437	14
18127	18	State Median	72.5712	80.4975	84.7437	14
18129	18	State Median	72.5712	80.4975	84.7437	14
18131	18	State Median	72.5712	80.4975	84.7437	14
18133	18	Equilibrium Calculation	102.309	102.309	102.309	5
18135	18	Equilibrium Calculation	89.0462	89.0462	89.0462	4
18137	18	State Median	72.5712	80.4975	84.7437	14
18139	18	Equilibrium Calculation	87.3433	87.3433	87.3433	2
18141	18	Equilibrium Calculation	54.8081	54.8081	54.8081	6
18143	18	State Median	72.5712	80.4975	84.7437	14
18145	18	Equilibrium Calculation	90.5772	91.764	92.9508	5
18147	18	THINCARB	72.4025	80.895	89.3875	2
18149	18	State Median	72.5712	80.4975	84.7437	14
18151	18	State Median	72.5712	80.4975	84.7437	14
18153	18	State Median	72.5712	80.4975	84.7437	14
18155	18	THINCARB	91.4575	106.825	122.192	2
18157	18	Equilibrium Calculation	112.036	112.036	112.036	1
18159	18	State Median	72.5712	80.4975	84.7437	14
18161	18	State Median	72.5712	80.4975	84.7437	14
18163	18	State Median	72.5712	80.4975	84.7437	14
18165	18	State Median	72.5712	80.4975	84.7437	14
18167	18	State Median	72.5712	80.4975	84.7437	14
18169	18	State Median	72.5712	80.4975	84.7437	14
18171	18	State Median	72.5712	80.4975	84.7437	14
18173	18	THINCARB	52.15	52.15	52.15	1
18175	18	State Median	72.5712	80.4975	84.7437	14
18177	18	THINCARB	86.435	92.54	95.725	7
18179	18	State Median	72.5712	80.4975	84.7437	14
18181	18	State Median	72.5712	80.4975	84.7437	14
18183	18	State Median	72.5712	80.4975	84.7437	14
19001	19	State Median	61.215	66.44	72.43	31
19003	19	State Median	61.215	66.44	72.43	31
19005	19	THINCARB	75.43	75.43	75.43	1
19007	19	State Median	61.215	66.44	72.43	31
19009	19	State Median	61.215	66.44	72.43	31
19011	19	THINCARB	60.915	65.49	75.22	3
19013	19	THINCARB	49.36	53.81	56.015	3
19015	19	Equilibrium Calculation	92.3269	92.8596	93.3923	2
19017	19	THINCARB	41.435	42.93	54.415	3
19019	19	THINCARB	66.44	66.44	66.44	1
19021	19	Equilibrium Calculation	96.5698	99.2146	101.859	2
19023	19	THINCARB	26.725	28.38	30.035	2
19025	19	Equilibrium Calculation	29.1972	45.1953	61.1935	2
19027	19	State Median	61.215	66.44	72.43	31
19029	19	State Median	61.215	66.44	72.43	31
19031	19	State Median	61.215	66.44	72.43	31
19033	19	THINCARB	75.355	78.34	85.205	3
19035	19	State Median	61.215	66.44	72.43	31
19037	19	THINCARB	27.155	50.04	56.2	3
19039	19	State Median	61.215	66.44	72.43	31
19041	19	State Median	61.215	66.44	72.43	31
19043	19	Equilibrium Calculation	55.8682	56.046	56.2238	2
19045	19	THINCARB	58.14	66.66	69.08	3
19047	19	State Median	61.215	66.44	72.43	31
19049	19	State Median	61.215	66.44	72.43	31
19051	19	State Median	61.215	66.44	72.43	31
19053	19	State Median	61.215	66.44	72.43	31
19055	19	Equilibrium Calculation	71.6453	75.6088	79.5722	2
19057	19	THINCARB	60.24	60.24	60.24	1
19059	19	State Median	61.215	66.44	72.43	31
19061	19	State Median	61.215	66.44	72.43	31
19063	19	State Median	61.215	66.44	72.43	31
19065	19	THINCARB	57.11	57.11	57.11	1
19067	19	THINCARB	74.24	74.24	74.24	1
19069	19	THINCARB	54.63	54.63	54.63	1
19071	19	State Median	61.215	66.44	72.43	31
19073	19	State Median	61.215	66.44	72.43	31
19075	19	THINCARB	46.2	46.2	46.2	1
19077	19	Equilibrium Calculation	47.6506	47.6506	47.6506	1
19079	19	Equilibrium Calculation	52.2698	61.2967	70.3237	2
19081	19	THINCARB	61.215	65.56	69.905	2
19083	19	State Median	61.215	66.44	72.43	31
19085	19	State Median	61.215	66.44	72.43	31
19087	19	Equilibrium Calculation	68.7423	73.6734	78.6046	4
19089	19	State Median	61.215	66.44	72.43	31
19091	19	State Median	61.215	66.44	72.43	31
19093	19	State Median	61.215	66.44	72.43	31
19095	19	THINCARB	30.29	58.125	107.388	4
19097	19	THINCARB	62.45	84	107.192	54
19099	19	Equilibrium Calculation	96.6889	105.544	114.4	2
19101	19	THINCARB	69.4075	76.305	83.2025	2
19103	19	THINCARB	100.09	114.28	115.37	5
19105	19	THINCARB	75.48	75.48	75.48	1
19107	19	THINCARB	102.03	102.03	102.03	1
19109	19	Equilibrium Calculation	98.0408	102.157	106.273	2
19111	19	State Median	61.215	66.44	72.43	31
19113	19	THINCARB	52.165	56.99	62.075	263
19115	19	THINCARB	13.28	38.135	72.43	4
19117	19	State Median	61.215	66.44	72.43	31
19119	19	State Median	61.215	66.44	72.43	31
19121	19	State Median	61.215	66.44	72.43	31
19123	19	Equilibrium Calculation	56.0521	65.1417	74.2313	2
19125	19	THINCARB	62.89	62.89	62.89	1
19127	19	THINCARB	77.77	77.77	77.77	1
19129	19	State Median	61.215	66.44	72.43	31
19131	19	State Median	61.215	66.44	72.43	31
19133	19	State Median	61.215	66.44	72.43	31
19135	19	State Median	61.215	66.44	72.43	31
19137	19	Equilibrium Calculation	67.9721	67.9721	67.9721	1
19139	19	THINCARB	47.495	57.455	65.885	4
19141	19	Equilibrium Calculation	94.8633	95.8017	96.7401	2
19143	19	State Median	61.215	66.44	72.43	31
19145	19	State Median	61.215	66.44	72.43	31
19147	19	Equilibrium Calculation	106.625	112.169	117.712	2
19149	19	State Median	61.215	66.44	72.43	31
19151	19	State Median	61.215	66.44	72.43	31
19153	19	THINCARB	89.43	89.43	89.43	1
19155	19	Equilibrium Calculation	43.0807	43.1347	43.1888	2
19157	19	THINCARB	108.347	120.175	132.002	2
19159	19	State Median	61.215	66.44	72.43	31
19161	19	State Median	61.215	66.44	72.43	31
19163	19	State Median	61.215	66.44	72.43	31
19165	19	State Median	61.215	66.44	72.43	31
19167	19	Equilibrium Calculation	94.7456	95.5664	96.3871	2
19169	19	Equilibrium Calculation	75.5972	78.6557	81.7142	2
19171	19	THINCARB	68.37	68.37	68.37	1
19173	19	State Median	61.215	66.44	72.43	31
19175	19	State Median	61.215	66.44	72.43	31
19177	19	State Median	61.215	66.44	72.43	31
19179	19	Equilibrium Calculation	54.4189	57.0245	59.63	2
19181	19	Equilibrium Calculation	65.3507	65.8372	66.3237	2
19183	19	THINCARB	60.7475	73.865	86.9825	2
19185	19	State Median	61.215	66.44	72.43	31
19187	19	Equilibrium Calculation	78.5804	87.4519	96.3234	4
19189	19	Equilibrium Calculation	62.2894	77.6163	92.9432	2
19191	19	Equilibrium Calculation	72.4748	76.1617	79.8487	2
19193	19	State Median	61.215	66.44	72.43	31
19195	19	THINCARB	81.58	81.58	81.58	1
19197	19	State Median	61.215	66.44	72.43	31
20001	20	State Median	54.0362	57.81	58.305	34
20003	20	State Median	54.0362	57.81	58.305	34
20005	20	Equilibrium Calculation	73.4326	73.4326	73.4326	3
20007	20	State Median	54.0362	57.81	58.305	34
20009	20	State Median	54.0362	57.81	58.305	34
20011	20	State Median	54.0362	57.81	58.305	34
20013	20	Equilibrium Calculation	60.8821	61.1548	61.4275	8
20015	20	State Median	54.0362	57.81	58.305	34
20017	20	THINCARB	107.63	107.63	107.63	1
20019	20	State Median	54.0362	57.81	58.305	34
20021	20	State Median	54.0362	57.81	58.305	34
20023	20	State Median	54.0362	57.81	58.305	34
20025	20	State Median	54.0362	57.81	58.305	34
20027	20	State Median	54.0362	57.81	58.305	34
20029	20	State Median	54.0362	57.81	58.305	34
20031	20	State Median	54.0362	57.81	58.305	34
20033	20	State Median	54.0362	57.81	58.305	34
20035	20	State Median	54.0362	57.81	58.305	34
20037	20	THINCARB	421.88	421.88	421.88	1
20039	20	State Median	54.0362	57.81	58.305	34
20041	20	THINCARB	81.29	81.29	81.29	1
20043	20	Equilibrium Calculation	74.2067	74.2067	74.2067	2
20045	20	State Median	54.0362	57.81	58.305	34
20047	20	State Median	54.0362	57.81	58.305	34
20049	20	State Median	54.0362	57.81	58.305	34
20051	20	THINCARB	52.9925	53.055	53.1175	2
20053	20	State Median	54.0362	57.81	58.305	34
20055	20	THINCARB	57.05	57.76	58.47	2
20057	20	THINCARB	52.08	52.27	52.27	3
20059	20	State Median	54.0362	57.81	58.305	34
20061	20	THINCARB	59.42	59.42	59.42	1
20063	20	State Median	54.0362	57.81	58.305	34
20065	20	State Median	54.0362	57.81	58.305	34
20067	20	THINCARB	45.08	45.08	45.08	1
20069	20	THINCARB	40.8225	44.775	48.7275	2
20071	20	THINCARB	35.23	35.24	35.24	3
20073	20	State Median	54.0362	57.81	58.305	34
20075	20	THINCARB	35.13	35.13	35.13	1
20077	20	State Median	54.0362	57.81	58.305	34
20079	20	THINCARB	38.9975	49.18	74.475	26
20081	20	THINCARB	57.86	57.86	57.86	1
20083	20	State Median	54.0362	57.81	58.305	34
20085	20	Equilibrium Calculation	96.6568	96.6568	96.6568	3
20087	20	State Median	54.0362	57.81	58.305	34
20089	20	State Median	54.0362	57.81	58.305	34
20091	20	State Median	54.0362	57.81	58.305	34
20093	20	State Median	54.0362	57.81	58.305	34
20095	20	State Median	54.0362	57.81	58.305	34
20097	20	THINCARB	55.08	63.01	63.25	5
20099	20	State Median	54.0362	57.81	58.305	34
20101	20	THINCARB	51.085	51.14	51.14	3
20103	20	State Median	54.0362	57.81	58.305	34
20105	20	State Median	54.0362	57.81	58.305	34
20107	20	State Median	54.0362	57.81	58.305	34
20109	20	State Median	54.0362	57.81	58.305	34
20111	20	State Median	54.0362	57.81	58.305	34
20113	20	State Median	54.0362	57.81	58.305	34
20115	20	State Median	54.0362	57.81	58.305	34
20117	20	Equilibrium Calculation	94.495	94.495	94.495	4
20119	20	State Median	54.0362	57.81	58.305	34
20121	20	State Median	54.0362	57.81	58.305	34
20123	20	State Median	54.0362	57.81	58.305	34
20125	20	State Median	54.0362	57.81	58.305	34
20127	20	State Median	54.0362	57.81	58.305	34
20129	20	THINCARB	42.15	42.74	43.33	2
20131	20	Equilibrium Calculation	96.4415	96.4415	96.4415	15
20133	20	State Median	54.0362	57.81	58.305	34
20135	20	THINCARB	73.04	73.04	73.04	1
20137	20	State Median	54.0362	57.81	58.305	34
20139	20	State Median	54.0362	57.81	58.305	34
20141	20	THINCARB	102.49	102.49	102.49	1
20143	20	State Median	54.0362	57.81	58.305	34
20145	20	State Median	54.0362	57.81	58.305	34
20147	20	THINCARB	80.6	80.6	80.6	1
20149	20	THINCARB	67.35	67.35	67.35	1
20151	20	THINCARB	42.27	42.33	42.33	3
20153	20	State Median	54.0362	57.81	58.305	34
20155	20	THINCARB	58.14	58.14	58.14	1
20157	20	THINCARB	82.01	82.01	82.01	1
20159	20	State Median	54.0362	57.81	58.305	34
20161	20	State Median	54.0362	57.81	58.305	34
20163	20	THINCARB	59.31	59.31	59.31	1
20165	20	State Median	54.0362	57.81	58.305	34
20167	20	State Median	54.0362	57.81	58.305	34
20169	20	State Median	54.0362	57.81	58.305	34
20171	20	THINCARB	68.66	69.49	69.73	5
20173	20	THINCARB	25.39	60.65	67.25	13
20175	20	THINCARB	43.92	43.95	43.95	3
20177	20	THINCARB	79.4	79.4	79.4	1
20179	20	State Median	54.0362	57.81	58.305	34
20181	20	State Median	54.0362	57.81	58.305	34
20183	20	State Median	54.0362	57.81	58.305	34
20185	20	State Median	54.0362	57.81	58.305	34
20187	20	State Median	54.0362	57.81	58.305	34
20189	20	THINCARB	42.0625	42.095	42.12	4
20191	20	THINCARB	40.74	40.74	40.74	1
20193	20	THINCARB	44.66	44.68	44.68	3
20195	20	THINCARB	51.28	51.4	51.4	5
20197	20	State Median	54.0362	57.81	58.305	34
20199	20	State Median	54.0362	57.81	58.305	34
20201	20	State Median	54.0362	57.81	58.305	34
20203	20	THINCARB	31.65	31.65	31.65	1
20205	20	State Median	54.0362	57.81	58.305	34
20207	20	State Median	54.0362	57.81	58.305	34
20209	20	THINCARB	136.86	136.86	136.86	1
21001	21	State Median	57.39	57.39	57.39	7
21003	21	State Median	57.39	57.39	57.39	7
21005	21	State Median	57.39	57.39	57.39	7
21007	21	State Median	57.39	57.39	57.39	7
21009	21	State Median	57.39	57.39	57.39	7
21011	21	State Median	57.39	57.39	57.39	7
21013	21	State Median	57.39	57.39	57.39	7
21015	21	State Median	57.39	57.39	57.39	7
21017	21	State Median	57.39	57.39	57.39	7
21019	21	State Median	57.39	57.39	57.39	7
21021	21	State Median	57.39	57.39	57.39	7
21023	21	State Median	57.39	57.39	57.39	7
21025	21	State Median	57.39	57.39	57.39	7
21027	21	State Median	57.39	57.39	57.39	7
21029	21	State Median	57.39	57.39	57.39	7
21031	21	State Median	57.39	57.39	57.39	7
21033	21	State Median	57.39	57.39	57.39	7
21035	21	State Median	57.39	57.39	57.39	7
21037	21	State Median	57.39	57.39	57.39	7
21039	21	State Median	57.39	57.39	57.39	7
21041	21	State Median	57.39	57.39	57.39	7
21043	21	State Median	57.39	57.39	57.39	7
21045	21	State Median	57.39	57.39	57.39	7
21047	21	State Median	57.39	57.39	57.39	7
21049	21	State Median	57.39	57.39	57.39	7
21051	21	State Median	57.39	57.39	57.39	7
21053	21	State Median	57.39	57.39	57.39	7
21055	21	State Median	57.39	57.39	57.39	7
21057	21	State Median	57.39	57.39	57.39	7
21059	21	THINCARB	57.39	57.39	57.39	1
21061	21	State Median	57.39	57.39	57.39	7
21063	21	State Median	57.39	57.39	57.39	7
21065	21	State Median	57.39	57.39	57.39	7
21067	21	State Median	57.39	57.39	57.39	7
21069	21	State Median	57.39	57.39	57.39	7
21071	21	State Median	57.39	57.39	57.39	7
21073	21	State Median	57.39	57.39	57.39	7
21075	21	Equilibrium Calculation	56.8741	56.8741	56.8741	1
21077	21	State Median	57.39	57.39	57.39	7
21079	21	State Median	57.39	57.39	57.39	7
21081	21	State Median	57.39	57.39	57.39	7
21083	21	THINCARB	32.86	32.86	32.86	1
21085	21	State Median	57.39	57.39	57.39	7
21087	21	State Median	57.39	57.39	57.39	7
21089	21	THINCARB	82.99	82.99	82.99	1
21091	21	THINCARB	66.5225	70.395	74.2675	2
21093	21	State Median	57.39	57.39	57.39	7
21095	21	State Median	57.39	57.39	57.39	7
21097	21	State Median	57.39	57.39	57.39	7
21099	21	State Median	57.39	57.39	57.39	7
21101	21	State Median	57.39	57.39	57.39	7
21103	21	State Median	57.39	57.39	57.39	7
21105	21	State Median	57.39	57.39	57.39	7
21107	21	State Median	57.39	57.39	57.39	7
21109	21	State Median	57.39	57.39	57.39	7
21111	21	State Median	57.39	57.39	57.39	7
21113	21	State Median	57.39	57.39	57.39	7
21115	21	State Median	57.39	57.39	57.39	7
21117	21	State Median	57.39	57.39	57.39	7
21119	21	State Median	57.39	57.39	57.39	7
21121	21	State Median	57.39	57.39	57.39	7
21123	21	State Median	57.39	57.39	57.39	7
21125	21	State Median	57.39	57.39	57.39	7
21127	21	State Median	57.39	57.39	57.39	7
21129	21	State Median	57.39	57.39	57.39	7
21131	21	State Median	57.39	57.39	57.39	7
21133	21	State Median	57.39	57.39	57.39	7
21135	21	THINCARB	74.5	74.5	74.5	1
21137	21	State Median	57.39	57.39	57.39	7
21139	21	State Median	57.39	57.39	57.39	7
21141	21	State Median	57.39	57.39	57.39	7
21143	21	State Median	57.39	57.39	57.39	7
21145	21	State Median	57.39	57.39	57.39	7
21147	21	State Median	57.39	57.39	57.39	7
21149	21	State Median	57.39	57.39	57.39	7
21151	21	State Median	57.39	57.39	57.39	7
21153	21	State Median	57.39	57.39	57.39	7
21155	21	State Median	57.39	57.39	57.39	7
21157	21	State Median	57.39	57.39	57.39	7
21159	21	State Median	57.39	57.39	57.39	7
21161	21	State Median	57.39	57.39	57.39	7
21163	21	THINCARB	45.64	45.64	45.64	1
21165	21	State Median	57.39	57.39	57.39	7
21167	21	State Median	57.39	57.39	57.39	7
21169	21	State Median	57.39	57.39	57.39	7
21171	21	State Median	57.39	57.39	57.39	7
21173	21	State Median	57.39	57.39	57.39	7
21175	21	State Median	57.39	57.39	57.39	7
21177	21	State Median	57.39	57.39	57.39	7
21179	21	State Median	57.39	57.39	57.39	7
21181	21	State Median	57.39	57.39	57.39	7
21183	21	State Median	57.39	57.39	57.39	7
21185	21	THINCARB	34.36	34.36	34.36	1
21187	21	State Median	57.39	57.39	57.39	7
21189	21	State Median	57.39	57.39	57.39	7
21191	21	State Median	57.39	57.39	57.39	7
21193	21	State Median	57.39	57.39	57.39	7
21195	21	State Median	57.39	57.39	57.39	7
21197	21	State Median	57.39	57.39	57.39	7
21199	21	State Median	57.39	57.39	57.39	7
21201	21	State Median	57.39	57.39	57.39	7
21203	21	State Median	57.39	57.39	57.39	7
21205	21	State Median	57.39	57.39	57.39	7
21207	21	State Median	57.39	57.39	57.39	7
21209	21	State Median	57.39	57.39	57.39	7
21211	21	State Median	57.39	57.39	57.39	7
21213	21	State Median	57.39	57.39	57.39	7
21215	21	State Median	57.39	57.39	57.39	7
21217	21	State Median	57.39	57.39	57.39	7
21219	21	State Median	57.39	57.39	57.39	7
21221	21	State Median	57.39	57.39	57.39	7
21223	21	State Median	57.39	57.39	57.39	7
21225	21	State Median	57.39	57.39	57.39	7
21227	21	State Median	57.39	57.39	57.39	7
21229	21	State Median	57.39	57.39	57.39	7
21231	21	State Median	57.39	57.39	57.39	7
21233	21	State Median	57.39	57.39	57.39	7
21235	21	State Median	57.39	57.39	57.39	7
21237	21	State Median	57.39	57.39	57.39	7
21239	21	State Median	57.39	57.39	57.39	7
22001	22	THINCARB	56.94	60.61	83.08	5
22003	22	THINCARB	31.58	39.62	56.52	5
22005	22	Equilibrium Calculation	33.6147	33.6655	33.7164	2
22007	22	State Median	51.345	56.21	69.87	16
22009	22	Equilibrium Calculation	67.6288	73.4308	76.405	3
22011	22	THINCARB	21.68	31.12	44.595	7
22013	22	Equilibrium Calculation	26.6938	33.1132	68.0518	28
22015	22	Equilibrium Calculation	47.4337	47.5349	53.1339	20
22017	22	Equilibrium Calculation	68.9374	69.2385	75.0441	9
22019	22	THINCARB	38.13	48.49	48.81	5
22021	22	Equilibrium Calculation	129.023	131.662	137.128	10
22023	22	State Median	51.345	56.21	69.87	16
22025	22	Equilibrium Calculation	38.0498	38.3235	38.5973	2
22027	22	Equilibrium Calculation	37.0014	38.1452	42.3771	13
22029	22	Equilibrium Calculation	64.8419	64.9443	73.2526	3
22031	22	Equilibrium Calculation	81.6406	82.9086	84.1766	14
22033	22	Equilibrium Calculation	32.5961	33.3043	34.7986	11
22035	22	State Median	51.345	56.21	69.87	16
22037	22	Equilibrium Calculation	43.4455	43.7371	44.0287	2
22039	22	THINCARB	83.4	83.4	83.4	1
22041	22	THINCARB	63.115	97.66	104.03	3
22043	22	State Median	51.345	56.21	69.87	16
22045	22	Equilibrium Calculation	119.333	119.333	119.333	1
22047	22	Equilibrium Calculation	61.6669	61.6669	101.277	3
22049	22	Equilibrium Calculation	58.2596	60.0359	104.114	13
22051	22	State Median	51.345	56.21	69.87	16
22053	22	THINCARB	45.75	51.81	76.495	3
22055	22	THINCARB	65.68	65.68	65.68	1
22057	22	State Median	51.345	56.21	69.87	16
22059	22	State Median	51.345	56.21	69.87	16
22061	22	Equilibrium Calculation	38.7723	39.3024	41.679	14
22063	22	State Median	51.345	56.21	69.87	16
22065	22	State Median	51.345	56.21	69.87	16
22067	22	THINCARB	41.25	42.75	72.74	3
22069	22	THINCARB	29.82	34.92	35.46	5
22071	22	State Median	51.345	56.21	69.87	16
22073	22	Equilibrium Calculation	71.5013	72.6201	102.59	43
22075	22	State Median	51.345	56.21	69.87	16
22077	22	THINCARB	81.22	81.22	81.22	1
22079	22	THINCARB	19.7475	23.21	25.6625	8
22081	22	Equilibrium Calculation	163.767	165.362	236.75	3
22083	22	Equilibrium Calculation	57.3608	58.7975	66.6072	5
22085	22	Equilibrium Calculation	84.3248	85.8432	94.9092	8
22087	22	State Median	51.345	56.21	69.87	16
22089	22	State Median	51.345	56.21	69.87	16
22091	22	State Median	51.345	56.21	69.87	16
22093	22	State Median	51.345	56.21	69.87	16
22095	22	State Median	51.345	56.21	69.87	16
22097	22	Equilibrium Calculation	73.9856	74.0962	92.7385	3
22099	22	State Median	51.345	56.21	69.87	16
22101	22	State Median	51.345	56.21	69.87	16
22103	22	Equilibrium Calculation	49.0457	49.0457	49.0457	6
22105	22	Equilibrium Calculation	29.0872	29.4884	38.8164	3
22107	22	State Median	51.345	56.21	69.87	16
22109	22	State Median	51.345	56.21	69.87	16
22111	22	Equilibrium Calculation	53.6024	53.9209	57.7368	37
22113	22	THINCARB	73.5975	81.355	89.1125	2
22115	22	THINCARB	14.015	18.42	20.285	12
22117	22	Equilibrium Calculation	31.6895	36.2856	40.8818	2
22119	22	Equilibrium Calculation	34.581	35.6089	37.2866	37
22121	22	Equilibrium Calculation	30.2875	30.2875	30.2875	2
22123	22	THINCARB	92.37	92.37	92.37	1
22125	22	State Median	51.345	56.21	69.87	16
22127	22	THINCARB	67	67	67	1
23001	23	Equilibrium Calculation	15.8031	15.8031	15.8031	4
23003	23	State Median	14.48	14.51	14.51	3
23005	23	THINCARB	19.62	23.06	23.18	5
23007	23	State Median	14.48	14.51	14.51	3
23009	23	State Median	14.48	14.51	14.51	3
23011	23	Equilibrium Calculation	30.042	30.042	30.042	4
23013	23	State Median	14.48	14.51	14.51	3
23015	23	State Median	14.48	14.51	14.51	3
23017	23	THINCARB	12.355	12.39	12.39	3
23019	23	Equilibrium Calculation	34.1441	34.1441	34.1441	4
23021	23	Equilibrium Calculation	23.0663	23.0663	23.0663	1
23023	23	State Median	14.48	14.51	14.51	3
23025	23	THINCARB	14.48	14.51	14.51	3
23027	23	Equilibrium Calculation	11.7685	11.7685	11.7685	1
23029	23	Equilibrium Calculation	23.7651	23.7651	23.7651	1
23031	23	Equilibrium Calculation	22.6327	22.6327	22.6327	8
24001	24	Equilibrium Calculation	59.8641	59.8641	59.8641	3
24003	24	THINCARB	15.715	32.93	44.955	6
24005	24	THINCARB	40.42	61.94	64.47	5
24009	24	THINCARB	37.8775	37.985	38.0925	2
24011	24	Equilibrium Calculation	45.3794	45.3794	45.3794	26
24013	24	THINCARB	93.1925	99.305	105.418	2
24015	24	THINCARB	47.1	69.18	81.485	3
24017	24	THINCARB	69.22	69.46	87.81	5
24019	24	Equilibrium Calculation	92.8192	93.442	94.2548	28
24021	24	THINCARB	13.355	16.225	22.34	8
24023	24	THINCARB	22.45	32.66	41.11	73
24025	24	THINCARB	65.405	77.585	87.3275	4
24027	24	THINCARB	54.0175	66.475	72.195	4
24029	24	Equilibrium Calculation	20.3638	20.6859	21.008	15
24031	24	THINCARB	30.86	48.9	93.99	9
24033	24	THINCARB	23.485	30.87	36.97	7
24035	24	THINCARB	16.725	23.16	32.68	86
24037	24	Equilibrium Calculation	34.1226	34.1226	34.1226	13
24039	24	Equilibrium Calculation	41.0868	41.3345	41.6028	5
24041	24	Equilibrium Calculation	35.2677	35.2677	35.2677	6
24043	24	Equilibrium Calculation	67.1297	76.8129	78.9187	13
24045	24	Equilibrium Calculation	19.6087	19.6087	19.6087	3
24047	24	Equilibrium Calculation	25.4737	26.9087	28.3436	8
24510	24	State Median	37.8775	48.9	64.47	13
25001	25	THINCARB	10.62	18.45	26.28	2
25003	25	THINCARB	41.4975	44.235	46.9725	2
25005	25	THINCARB	15.46	21.37	29.605	15
25007	25	State Median	15.9213	23.595	29.6962	10
25009	25	THINCARB	23.625	28.54	29.96	19
25011	25	State Median	15.9213	23.595	29.6962	10
25013	25	THINCARB	6.915	12.285	23.7325	10
25015	25	THINCARB	15.47	25.01	38.285	3
25017	25	THINCARB	22.635	28.2	29.7875	24
25019	25	State Median	15.9213	23.595	29.6962	10
25021	25	THINCARB	17.35	27.68	27.93	5
25023	25	THINCARB	11.66	22.18	31.57	37
25025	25	State Median	15.9213	23.595	29.6962	10
25027	25	THINCARB	16.3725	19.86	23.65	42
26001	26	State Median	69.855	78.49	78.69	13
26003	26	Equilibrium Calculation	35.7185	42.3768	49.035	4
26005	26	State Median	69.855	78.49	78.69	13
26007	26	State Median	69.855	78.49	78.69	13
26009	26	Equilibrium Calculation	38.9284	39.5457	40.1631	2
26011	26	State Median	69.855	78.49	78.69	13
26013	26	State Median	69.855	78.49	78.69	13
26015	26	State Median	69.855	78.49	78.69	13
26017	26	State Median	69.855	78.49	78.69	13
26019	26	State Median	69.855	78.49	78.69	13
26021	26	State Median	69.855	78.49	78.69	13
26023	26	State Median	69.855	78.49	78.69	13
26025	26	State Median	69.855	78.49	78.69	13
26027	26	State Median	69.855	78.49	78.69	13
26029	26	State Median	69.855	78.49	78.69	13
26031	26	State Median	69.855	78.49	78.69	13
26033	26	State Median	69.855	78.49	78.69	13
26035	26	Equilibrium Calculation	62.9183	62.9183	62.9183	1
26037	26	State Median	69.855	78.49	78.69	13
26039	26	State Median	69.855	78.49	78.69	13
26041	26	THINCARB	56.8825	57.565	58.2475	2
26043	26	State Median	69.855	78.49	78.69	13
26045	26	Equilibrium Calculation	112.507	112.507	112.507	1
26047	26	State Median	69.855	78.49	78.69	13
26049	26	State Median	69.855	78.49	78.69	13
26051	26	Equilibrium Calculation	56.6227	56.6227	56.6227	1
26053	26	Equilibrium Calculation	47.9455	67.9994	88.0532	2
26055	26	State Median	69.855	78.49	78.69	13
26057	26	State Median	69.855	78.49	78.69	13
26059	26	THINCARB	72.52	78.49	78.69	3
26061	26	State Median	69.855	78.49	78.69	13
26063	26	State Median	69.855	78.49	78.69	13
26065	26	THINCARB	82.565	94.44	105.98	47
26067	26	State Median	69.855	78.49	78.69	13
26069	26	State Median	69.855	78.49	78.69	13
26071	26	Equilibrium Calculation	28.3884	28.3884	28.3884	6
26073	26	State Median	69.855	78.49	78.69	13
26075	26	State Median	69.855	78.49	78.69	13
26077	26	Equilibrium Calculation	83.4765	83.4765	83.4765	1
26079	26	State Median	69.855	78.49	78.69	13
26081	26	State Median	69.855	78.49	78.69	13
26083	26	State Median	69.855	78.49	78.69	13
26085	26	State Median	69.855	78.49	78.69	13
26087	26	THINCARB	61.1775	64.905	68.6325	2
26089	26	State Median	69.855	78.49	78.69	13
26091	26	THINCARB	80.86	85.56	87.435	3
26093	26	THINCARB	69.855	78.85	89.05	19
26095	26	State Median	69.855	78.49	78.69	13
26097	26	State Median	69.855	78.49	78.69	13
26099	26	THINCARB	31.7475	36.065	40.3825	2
26101	26	State Median	69.855	78.49	78.69	13
26103	26	THINCARB	43.36	43.36	43.36	1
26105	26	State Median	69.855	78.49	78.69	13
26107	26	State Median	69.855	78.49	78.69	13
26109	26	THINCARB	51.73	62.145	64.815	4
26111	26	State Median	69.855	78.49	78.69	13
26113	26	State Median	69.855	78.49	78.69	13
26115	26	State Median	69.855	78.49	78.69	13
26117	26	State Median	69.855	78.49	78.69	13
26119	26	State Median	69.855	78.49	78.69	13
26121	26	State Median	69.855	78.49	78.69	13
26123	26	State Median	69.855	78.49	78.69	13
26125	26	THINCARB	71.19	83.86	93.86	29
26127	26	State Median	69.855	78.49	78.69	13
26129	26	State Median	69.855	78.49	78.69	13
26131	26	State Median	69.855	78.49	78.69	13
26133	26	State Median	69.855	78.49	78.69	13
26135	26	State Median	69.855	78.49	78.69	13
26137	26	State Median	69.855	78.49	78.69	13
26139	26	State Median	69.855	78.49	78.69	13
26141	26	State Median	69.855	78.49	78.69	13
26143	26	State Median	69.855	78.49	78.69	13
26145	26	State Median	69.855	78.49	78.69	13
26147	26	THINCARB	58.58	58.58	58.58	1
26149	26	State Median	69.855	78.49	78.69	13
26151	26	THINCARB	101.513	127.715	153.918	2
26153	26	Equilibrium Calculation	35.9239	39.8973	43.8708	4
26155	26	State Median	69.855	78.49	78.69	13
26157	26	State Median	69.855	78.49	78.69	13
26159	26	State Median	69.855	78.49	78.69	13
26161	26	THINCARB	81.57	84.62	293.27	9
26163	26	State Median	69.855	78.49	78.69	13
26165	26	State Median	69.855	78.49	78.69	13
27001	27	Equilibrium Calculation	125.211	155.573	185.935	2
27003	27	THINCARB	28.9	52.55	83.31	79
27005	27	THINCARB	56.695	58.76	60.825	2
27007	27	THINCARB	50.71	66.44	80.13	51
27009	27	State Median	62.71	71.39	82.26	39
27011	27	State Median	62.71	71.39	82.26	39
27013	27	THINCARB	117.8	117.8	117.8	1
27015	27	Equilibrium Calculation	164.623	212.461	260.3	2
27017	27	THINCARB	43.79	48.93	52.28	13
27019	27	Equilibrium Calculation	77.1041	82.1093	87.1146	2
27021	27	THINCARB	36.9925	47.695	57.0825	26
27023	27	State Median	62.71	71.39	82.26	39
27025	27	THINCARB	29.2975	32.02	40.3625	4
27027	27	THINCARB	102.88	129.3	187.08	5
27029	27	THINCARB	78.615	83.72	93.36	3
27031	27	State Median	62.71	71.39	82.26	39
27033	27	Equilibrium Calculation	89.5025	90.9766	92.4508	2
27035	27	THINCARB	28.67	40.27	52.73	51
27037	27	THINCARB	56.58	66.69	71.985	23
27039	27	THINCARB	62.71	62.71	62.71	1
27041	27	State Median	62.71	71.39	82.26	39
27043	27	THINCARB	119.14	119.14	119.14	1
27045	27	State Median	62.71	71.39	82.26	39
27047	27	State Median	62.71	71.39	82.26	39
27049	27	THINCARB	50.065	66.675	83.9375	26
27051	27	State Median	62.71	71.39	82.26	39
27053	27	THINCARB	74.2725	99.105	120.038	76
27055	27	Equilibrium Calculation	75.1171	97.0405	118.964	2
27057	27	THINCARB	43.6825	48.275	50.5025	8
27059	27	State Median	62.71	71.39	82.26	39
27061	27	THINCARB	64.39	67.61	75.95	9
27063	27	State Median	62.71	71.39	82.26	39
27065	27	State Median	62.71	71.39	82.26	39
27067	27	State Median	62.71	71.39	82.26	39
27069	27	State Median	62.71	71.39	82.26	39
27071	27	State Median	62.71	71.39	82.26	39
27073	27	State Median	62.71	71.39	82.26	39
27075	27	THINCARB	54.21	81.545	133.32	8
27077	27	THINCARB	40.34	41.54	42.74	2
27079	27	State Median	62.71	71.39	82.26	39
27081	27	State Median	62.71	71.39	82.26	39
27083	27	THINCARB	142.075	149.75	157.425	2
27085	27	State Median	62.71	71.39	82.26	39
27087	27	State Median	62.71	71.39	82.26	39
27089	27	State Median	62.71	71.39	82.26	39
27091	27	State Median	62.71	71.39	82.26	39
27093	27	THINCARB	75.3275	87.005	93.1775	6
27095	27	State Median	62.71	71.39	82.26	39
27097	27	THINCARB	34.0475	36.155	38.2625	2
27099	27	THINCARB	69.585	74.47	79.2875	6
27101	27	State Median	62.71	71.39	82.26	39
27103	27	Equilibrium Calculation	103.68	103.68	103.68	1
27105	27	State Median	62.71	71.39	82.26	39
27107	27	State Median	62.71	71.39	82.26	39
27109	27	THINCARB	71.3875	86.23	107.922	20
27111	27	THINCARB	64.735	79.34	84.81	11
27113	27	State Median	62.71	71.39	82.26	39
27115	27	THINCARB	37.21	38.89	40.57	2
27117	27	State Median	62.71	71.39	82.26	39
27119	27	THINCARB	71.28	79.17	103.195	51
27121	27	State Median	62.71	71.39	82.26	39
27123	27	THINCARB	59.15	71.39	71.83	5
27125	27	Equilibrium Calculation	69.4178	82.2963	111.223	4
27127	27	THINCARB	112.76	112.76	112.76	1
27129	27	THINCARB	95.185	95.99	103.815	7
27131	27	THINCARB	74.305	80.52	86.735	2
27133	27	State Median	62.71	71.39	82.26	39
27135	27	State Median	62.71	71.39	82.26	39
27137	27	Equilibrium Calculation	215.098	328.939	442.78	2
27139	27	THINCARB	78.105	102.05	108.945	3
27141	27	THINCARB	49.715	67.61	77.795	35
27143	27	Equilibrium Calculation	127.662	130.075	132.488	6
27145	27	THINCARB	63.925	78.39	102.77	44
27147	27	State Median	62.71	71.39	82.26	39
27149	27	State Median	62.71	71.39	82.26	39
27151	27	State Median	62.71	71.39	82.26	39
27153	27	THINCARB	82.26	82.26	82.26	1
27155	27	Equilibrium Calculation	85.5442	87.5526	89.5611	2
27157	27	THINCARB	35.67	50.97	55.935	7
27159	27	THINCARB	39.66	54.215	60.8725	12
27161	27	State Median	62.71	71.39	82.26	39
27163	27	THINCARB	47.92	54.68	81.035	55
27165	27	State Median	62.71	71.39	82.26	39
27167	27	State Median	62.71	71.39	82.26	39
27169	27	Equilibrium Calculation	23.5797	30.2968	37.014	2
27171	27	THINCARB	129.275	236.31	343.345	2
27173	27	State Median	62.71	71.39	82.26	39
28001	28	Equilibrium Calculation	101.082	101.082	101.082	1
28003	28	State Median	47.8	49.575	50.7375	21
28005	28	State Median	47.8	49.575	50.7375	21
28007	28	Equilibrium Calculation	28.1194	31.8436	35.5678	4
28009	28	Equilibrium Calculation	34.2202	34.2202	34.2202	5
28011	28	THINCARB	41.91	92.15	120.07	13
28013	28	Equilibrium Calculation	40.9727	40.9727	40.9727	2
28015	28	State Median	47.8	49.575	50.7375	21
28017	28	State Median	47.8	49.575	50.7375	21
28019	28	THINCARB	4.74	4.74	4.74	1
28021	28	State Median	47.8	49.575	50.7375	21
28023	28	THINCARB	47.8	47.8	47.8	1
28025	28	State Median	47.8	49.575	50.7375	21
28027	28	THINCARB	86.8975	233.835	377.053	6
28029	28	State Median	47.8	49.575	50.7375	21
28031	28	Equilibrium Calculation	34.6833	39.0507	43.4181	2
28033	28	THINCARB	34.595	37.07	39.545	2
28035	28	Equilibrium Calculation	30.5693	30.5693	30.5693	1
28037	28	State Median	47.8	49.575	50.7375	21
28039	28	State Median	47.8	49.575	50.7375	21
28041	28	Equilibrium Calculation	25.2268	25.2268	25.2268	1
28043	28	Equilibrium Calculation	38.3648	38.3648	38.3648	3
28045	28	State Median	47.8	49.575	50.7375	21
28047	28	Equilibrium Calculation	30.1586	30.1586	30.1586	1
28049	28	Equilibrium Calculation	75.1255	103.698	132.27	2
28051	28	THINCARB	29.6225	31.165	32.7075	2
28053	28	THINCARB	99.21	99.21	99.21	1
28055	28	THINCARB	96.505	110.83	116.03	7
28057	28	THINCARB	36.2	36.2	36.2	1
28059	28	State Median	47.8	49.575	50.7375	21
28061	28	Equilibrium Calculation	93.1386	112.623	132.108	2
28063	28	State Median	47.8	49.575	50.7375	21
28065	28	Equilibrium Calculation	24.8077	24.8077	24.8077	1
28067	28	State Median	47.8	49.575	50.7375	21
28069	28	State Median	47.8	49.575	50.7375	21
28071	28	Equilibrium Calculation	51.2454	51.2454	51.2454	3
28073	28	State Median	47.8	49.575	50.7375	21
28075	28	State Median	47.8	49.575	50.7375	21
28077	28	State Median	47.8	49.575	50.7375	21
28079	28	State Median	47.8	49.575	50.7375	21
28081	28	THINCARB	27.615	28.87	30.125	2
28083	28	THINCARB	80.355	92.5	114.97	27
28085	28	State Median	47.8	49.575	50.7375	21
28087	28	THINCARB	26.14	32.71	37.405	3
28089	28	Equilibrium Calculation	46.2139	61.3092	76.4044	3
28091	28	State Median	47.8	49.575	50.7375	21
28093	28	Equilibrium Calculation	63.1476	63.1476	63.1476	6
28095	28	THINCARB	3.81	3.81	3.81	1
28097	28	Equilibrium Calculation	39.6448	39.6448	39.6448	2
28099	28	State Median	47.8	49.575	50.7375	21
28101	28	Equilibrium Calculation	43.7916	43.7916	43.7916	2
28103	28	Equilibrium Calculation	35.8674	35.8674	35.8674	2
28105	28	Equilibrium Calculation	29.7415	29.7415	29.7415	4
28107	28	State Median	47.8	49.575	50.7375	21
28109	28	State Median	47.8	49.575	50.7375	21
28111	28	State Median	47.8	49.575	50.7375	21
28113	28	Equilibrium Calculation	14.1739	14.1739	14.1739	1
28115	28	Equilibrium Calculation	64.7132	79.2738	93.8344	4
28117	28	Equilibrium Calculation	33.329	33.329	33.329	1
28119	28	State Median	47.8	49.575	50.7375	21
28121	28	THINCARB	45.51	45.51	45.51	1
28123	28	State Median	47.8	49.575	50.7375	21
28125	28	THINCARB	78.92	83.89	153.76	13
28127	28	Equilibrium Calculation	39.7458	39.7458	39.7458	1
28129	28	Equilibrium Calculation	51.8402	51.8402	51.8402	1
28131	28	State Median	47.8	49.575	50.7375	21
28133	28	THINCARB	93.705	105.27	123.445	19
28135	28	Equilibrium Calculation	47.1781	47.1781	47.1781	1
28137	28	THINCARB	48.4125	49.575	50.7375	2
28139	28	Equilibrium Calculation	27.0431	27.0431	27.0431	1
28141	28	State Median	47.8	49.575	50.7375	21
28143	28	State Median	47.8	49.575	50.7375	21
28145	28	Equilibrium Calculation	10984.4	10984.4	10984.4	1
28147	28	Equilibrium Calculation	56.7969	56.7969	56.7969	1
28149	28	THINCARB	131.688	166.47	265.14	8
28151	28	THINCARB	90.26	124.46	152.495	19
28153	28	State Median	47.8	49.575	50.7375	21
28155	28	Equilibrium Calculation	30.5419	30.5419	30.5419	1
28157	28	State Median	47.8	49.575	50.7375	21
28159	28	State Median	47.8	49.575	50.7375	21
28161	28	THINCARB	30.5325	33.375	36.2175	2
28163	28	THINCARB	128.202	144.095	159.988	2
29001	29	State Median	65.24	67.105	67.105	50
29003	29	THINCARB	61.99	61.99	61.99	1
29005	29	State Median	65.24	67.105	67.105	50
29007	29	State Median	65.24	67.105	67.105	50
29009	29	THINCARB	69.3025	83.945	84.26	4
29011	29	THINCARB	35.86	36.67	38.61	3
29013	29	State Median	65.24	67.105	67.105	50
29015	29	THINCARB	69.05	69.05	69.05	1
29017	29	State Median	65.24	67.105	67.105	50
29019	29	THINCARB	82.37	86.4	91.785	3
29021	29	State Median	65.24	67.105	67.105	50
29023	29	THINCARB	94.59	94.59	94.59	1
29025	29	State Median	65.24	67.105	67.105	50
29027	29	State Median	65.24	67.105	67.105	50
29029	29	THINCARB	87.1	87.1	87.1	1
29031	29	THINCARB	56.6725	57.135	57.5975	2
29033	29	State Median	65.24	67.105	67.105	50
29035	29	THINCARB	55.08	55.08	55.08	1
29037	29	State Median	65.24	67.105	67.105	50
29039	29	State Median	65.24	67.105	67.105	50
29041	29	State Median	65.24	67.105	67.105	50
29043	29	THINCARB	41.38	41.38	41.38	1
29045	29	Equilibrium Calculation	45.1268	46.9471	48.7674	2
29047	29	THINCARB	130.917	147.025	156.965	18
29049	29	State Median	65.24	67.105	67.105	50
29051	29	THINCARB	94.4525	97.965	101.477	2
29053	29	THINCARB	71.5	71.5	71.5	1
29055	29	THINCARB	38.48	38.48	38.48	1
29057	29	State Median	65.24	67.105	67.105	50
29059	29	THINCARB	47.7	47.7	47.7	1
29061	29	Equilibrium Calculation	97.2827	99.1625	101.042	2
29063	29	State Median	65.24	67.105	67.105	50
29065	29	THINCARB	46.345	47.61	48.875	2
29067	29	State Median	65.24	67.105	67.105	50
29069	29	THINCARB	55.45	55.45	55.45	1
29071	29	THINCARB	49.8275	57.655	65.4825	2
29073	29	THINCARB	64.18	64.18	64.18	1
29075	29	State Median	65.24	67.105	67.105	50
29077	29	THINCARB	40.86	40.86	40.86	1
29079	29	State Median	65.24	67.105	67.105	50
29081	29	State Median	65.24	67.105	67.105	50
29083	29	State Median	65.24	67.105	67.105	50
29085	29	THINCARB	72.43	72.43	72.43	1
29087	29	Equilibrium Calculation	130.313	148.503	166.693	2
29089	29	State Median	65.24	67.105	67.105	50
29091	29	THINCARB	53.335	70.615	90.53	4
29093	29	State Median	65.24	67.105	67.105	50
29095	29	THINCARB	78.7675	127.135	175.968	130
29097	29	THINCARB	35.36	35.39	38.595	4
29099	29	THINCARB	82.52	83.14	83.76	2
29101	29	State Median	65.24	67.105	67.105	50
29103	29	State Median	65.24	67.105	67.105	50
29105	29	THINCARB	53.14	53.14	53.14	1
29107	29	State Median	65.24	67.105	67.105	50
29109	29	State Median	65.24	67.105	67.105	50
29111	29	State Median	65.24	67.105	67.105	50
29113	29	State Median	65.24	67.105	67.105	50
29115	29	State Median	65.24	67.105	67.105	50
29117	29	State Median	65.24	67.105	67.105	50
29119	29	THINCARB	130.515	131.01	131.01	3
29121	29	State Median	65.24	67.105	67.105	50
29123	29	State Median	65.24	67.105	67.105	50
29125	29	State Median	65.24	67.105	67.105	50
29127	29	State Median	65.24	67.105	67.105	50
29129	29	Equilibrium Calculation	111.879	111.879	111.879	1
29131	29	State Median	65.24	67.105	67.105	50
29133	29	THINCARB	82.28	82.28	82.28	1
29135	29	State Median	65.24	67.105	67.105	50
29137	29	State Median	65.24	67.105	67.105	50
29139	29	Equilibrium Calculation	96.9724	96.9724	96.9724	1
29141	29	THINCARB	66.3	66.3	66.3	1
29143	29	THINCARB	53.5475	58.815	64.0825	2
29145	29	THINCARB	29.36	29.36	29.36	1
29147	29	State Median	65.24	67.105	67.105	50
29149	29	THINCARB	75.58	75.58	75.58	1
29151	29	State Median	65.24	67.105	67.105	50
29153	29	State Median	65.24	67.105	67.105	50
29155	29	THINCARB	58.88	58.88	58.88	1
29157	29	THINCARB	70.18	70.18	70.18	1
29159	29	THINCARB	74.21	74.21	74.21	1
29161	29	THINCARB	77.29	77.29	77.29	1
29163	29	State Median	65.24	67.105	67.105	50
29165	29	State Median	65.24	67.105	67.105	50
29167	29	State Median	65.24	67.105	67.105	50
29169	29	THINCARB	70.92	70.92	70.92	1
29171	29	State Median	65.24	67.105	67.105	50
29173	29	State Median	65.24	67.105	67.105	50
29175	29	State Median	65.24	67.105	67.105	50
29177	29	State Median	65.24	67.105	67.105	50
29179	29	THINCARB	75.96	75.96	75.96	1
29181	29	State Median	65.24	67.105	67.105	50
29183	29	THINCARB	111.995	125.825	162.993	12
29185	29	THINCARB	56.08	56.08	56.08	1
29186	29	THINCARB	68.96	68.96	68.96	1
29187	29	State Median	65.24	67.105	67.105	50
29189	29	State Median	65.24	67.105	67.105	50
29195	29	THINCARB	49.28	49.28	49.28	1
29197	29	State Median	65.24	67.105	67.105	50
29199	29	State Median	65.24	67.105	67.105	50
29201	29	THINCARB	38.0925	38.365	38.6375	2
29203	29	THINCARB	56.7	56.7	56.7	1
29205	29	State Median	65.24	67.105	67.105	50
29207	29	THINCARB	103.72	103.72	103.72	1
29209	29	State Median	65.24	67.105	67.105	50
29211	29	State Median	65.24	67.105	67.105	50
29213	29	THINCARB	89.83	133.4	135.7	5
29215	29	THINCARB	47.1125	49.915	52.7175	2
29217	29	THINCARB	44.79	44.79	44.79	1
29219	29	State Median	65.24	67.105	67.105	50
29221	29	State Median	65.24	67.105	67.105	50
29223	29	State Median	65.24	67.105	67.105	50
29225	29	THINCARB	49.51	49.51	49.51	1
29227	29	State Median	65.24	67.105	67.105	50
29229	29	THINCARB	67.91	67.91	67.91	1
29510	29	State Median	65.24	67.105	67.105	50
30001	30	State Median	51.36	57.36	70.2275	15
30003	30	Equilibrium Calculation	117.045	117.285	125.521	16
30005	30	State Median	51.36	57.36	70.2275	15
30007	30	THINCARB	33.01	34.18	48.99	10
30009	30	State Median	51.36	57.36	70.2275	15
30011	30	State Median	51.36	57.36	70.2275	15
30013	30	State Median	51.36	57.36	70.2275	15
30015	30	State Median	51.36	57.36	70.2275	15
30017	30	State Median	51.36	57.36	70.2275	15
30019	30	THINCARB	74.1675	75.485	76.8025	2
30021	30	THINCARB	213.81	213.81	213.81	1
30023	30	THINCARB	36.215	51.945	69.1125	4
30025	30	State Median	51.36	57.36	70.2275	15
30027	30	State Median	51.36	57.36	70.2275	15
30029	30	State Median	51.36	57.36	70.2275	15
30031	30	State Median	51.36	57.36	70.2275	15
30033	30	State Median	51.36	57.36	70.2275	15
30035	30	THINCARB	68.85	84.43	100.01	17
30037	30	State Median	51.36	57.36	70.2275	15
30039	30	State Median	51.36	57.36	70.2275	15
30041	30	State Median	51.36	57.36	70.2275	15
30043	30	THINCARB	9.11	22.39	47.37	133
30045	30	State Median	51.36	57.36	70.2275	15
30047	30	THINCARB	69.05	69.51	70.2275	4
30049	30	THINCARB	18.525	26.27	44.42	131
30051	30	State Median	51.36	57.36	70.2275	15
30053	30	State Median	51.36	57.36	70.2275	15
30055	30	Equilibrium Calculation	129.635	152.153	174.672	6
30057	30	THINCARB	23.5725	32.695	85.745	16
30059	30	State Median	51.36	57.36	70.2275	15
30061	30	State Median	51.36	57.36	70.2275	15
30063	30	State Median	51.36	57.36	70.2275	15
30065	30	State Median	51.36	57.36	70.2275	15
30067	30	State Median	51.36	57.36	70.2275	15
30069	30	State Median	51.36	57.36	70.2275	15
30071	30	State Median	51.36	57.36	70.2275	15
30073	30	State Median	51.36	57.36	70.2275	15
30075	30	State Median	51.36	57.36	70.2275	15
30077	30	THINCARB	49.645	55.98	63.1975	12
30079	30	State Median	51.36	57.36	70.2275	15
30081	30	State Median	51.36	57.36	70.2275	15
30083	30	THINCARB	114.83	124.08	145.215	3
30085	30	THINCARB	94.195	117.86	153.22	39
30087	30	State Median	51.36	57.36	70.2275	15
30089	30	State Median	51.36	57.36	70.2275	15
30091	30	THINCARB	134.34	134.34	134.34	1
30093	30	THINCARB	24.4775	26.6	41.2725	26
30095	30	State Median	51.36	57.36	70.2275	15
30097	30	State Median	51.36	57.36	70.2275	15
30099	30	State Median	51.36	57.36	70.2275	15
30101	30	State Median	51.36	57.36	70.2275	15
30103	30	State Median	51.36	57.36	70.2275	15
30105	30	THINCARB	51.36	57.36	63.71	29
30107	30	State Median	51.36	57.36	70.2275	15
30109	30	Equilibrium Calculation	260.77	342.077	423.385	2
30111	30	Equilibrium Calculation	94.5117	94.5117	96.7405	20
31001	31	THINCARB	87.5325	99.095	110.657	2
31003	31	State Median	77.4975	98.1	104.415	39
31005	31	State Median	77.4975	98.1	104.415	39
31007	31	State Median	77.4975	98.1	104.415	39
31009	31	State Median	77.4975	98.1	104.415	39
31011	31	State Median	77.4975	98.1	104.415	39
31013	31	State Median	77.4975	98.1	104.415	39
31015	31	State Median	77.4975	98.1	104.415	39
31017	31	State Median	77.4975	98.1	104.415	39
31019	31	State Median	77.4975	98.1	104.415	39
31021	31	THINCARB	96.05	106.74	117.7	41
31023	31	THINCARB	77.74	77.74	77.74	1
31025	31	THINCARB	93.7	95.625	193.955	6
31027	31	THINCARB	42.475	87.89	104.415	16
31029	31	State Median	77.4975	98.1	104.415	39
31031	31	State Median	77.4975	98.1	104.415	39
31033	31	State Median	77.4975	98.1	104.415	39
31035	31	THINCARB	65.86	69.875	78.38	4
31037	31	THINCARB	394.58	394.58	394.58	1
31039	31	THINCARB	95.05	103.08	118.33	4
31041	31	THINCARB	40.5775	55.04	71.86	18
31043	31	THINCARB	95.965	110.31	117.375	24
31045	31	State Median	77.4975	98.1	104.415	39
31047	31	THINCARB	89.5825	101.26	110.657	8
31049	31	State Median	77.4975	98.1	104.415	39
31051	31	THINCARB	111.67	111.67	111.67	1
31053	31	THINCARB	75.6075	100.295	124.233	12
31055	31	THINCARB	51.885	61.38	82.61	67
31057	31	State Median	77.4975	98.1	104.415	39
31059	31	THINCARB	56.98	73.995	95.3875	4
31061	31	THINCARB	57.39	57.39	57.39	1
31063	31	State Median	77.4975	98.1	104.415	39
31065	31	State Median	77.4975	98.1	104.415	39
31067	31	State Median	77.4975	98.1	104.415	39
31069	31	State Median	77.4975	98.1	104.415	39
31071	31	State Median	77.4975	98.1	104.415	39
31073	31	State Median	77.4975	98.1	104.415	39
31075	31	State Median	77.4975	98.1	104.415	39
31077	31	State Median	77.4975	98.1	104.415	39
31079	31	THINCARB	57.14	57.14	57.14	1
31081	31	THINCARB	82.98	98.51	114.04	2
31083	31	State Median	77.4975	98.1	104.415	39
31085	31	State Median	77.4975	98.1	104.415	39
31087	31	State Median	77.4975	98.1	104.415	39
31089	31	State Median	77.4975	98.1	104.415	39
31091	31	State Median	77.4975	98.1	104.415	39
31093	31	State Median	77.4975	98.1	104.415	39
31095	31	THINCARB	56.075	59.61	65.425	3
31097	31	State Median	77.4975	98.1	104.415	39
31099	31	THINCARB	65.095	66.5	67.905	2
31101	31	THINCARB	104.475	106.05	110.925	3
31103	31	State Median	77.4975	98.1	104.415	39
31105	31	State Median	77.4975	98.1	104.415	39
31107	31	THINCARB	103.2	103.2	103.2	1
31109	31	THINCARB	100.852	102.515	104.178	2
31111	31	Equilibrium Calculation	71.8638	71.8638	71.8638	2
31113	31	THINCARB	33.21	35.755	69.275	6
31115	31	State Median	77.4975	98.1	104.415	39
31117	31	State Median	77.4975	98.1	104.415	39
31119	31	State Median	77.4975	98.1	104.415	39
31121	31	State Median	77.4975	98.1	104.415	39
31123	31	State Median	77.4975	98.1	104.415	39
31125	31	State Median	77.4975	98.1	104.415	39
31127	31	THINCARB	77.4975	99.16	120.995	6
31129	31	THINCARB	72.26	75.94	78.26	3
31131	31	State Median	77.4975	98.1	104.415	39
31133	31	State Median	77.4975	98.1	104.415	39
31135	31	State Median	77.4975	98.1	104.415	39
31137	31	State Median	77.4975	98.1	104.415	39
31139	31	THINCARB	105.995	106.53	109.7	3
31141	31	State Median	77.4975	98.1	104.415	39
31143	31	THINCARB	84.39	98.1	111.81	2
31145	31	State Median	77.4975	98.1	104.415	39
31147	31	State Median	77.4975	98.1	104.415	39
31149	31	State Median	77.4975	98.1	104.415	39
31151	31	THINCARB	63.165	65.51	67.235	3
31153	31	THINCARB	74.05	82.66	101.02	109
31155	31	THINCARB	52.9925	58.125	63.1175	4
31157	31	State Median	77.4975	98.1	104.415	39
31159	31	THINCARB	115.222	116.405	117.588	2
31161	31	State Median	77.4975	98.1	104.415	39
31163	31	State Median	77.4975	98.1	104.415	39
31165	31	State Median	77.4975	98.1	104.415	39
31167	31	THINCARB	66.69	114.47	128.59	3
31169	31	THINCARB	75.83	75.83	75.83	1
31171	31	State Median	77.4975	98.1	104.415	39
31173	31	THINCARB	85.8375	103.45	112.168	18
31175	31	State Median	77.4975	98.1	104.415	39
31177	31	THINCARB	86.8475	107.285	152.458	70
31179	31	THINCARB	76.19	111.77	116.61	5
31181	31	THINCARB	61.23	61.23	61.23	1
31183	31	State Median	77.4975	98.1	104.415	39
31185	31	THINCARB	83.31	90.51	98.4925	4
32001	32	THINCARB	40.59	57.04	83.93	69
32003	32	THINCARB	34.9325	47.89	59.8325	14
32005	32	Equilibrium Calculation	25.4927	25.4927	25.4927	1
32007	32	THINCARB	39.0925	39.715	40.3375	2
32009	32	Equilibrium Calculation	28.5275	28.5275	28.5275	1
32011	32	THINCARB	50.81	50.81	50.81	1
32013	32	Equilibrium Calculation	46.9185	46.9185	46.9185	1
32015	32	Equilibrium Calculation	31.8414	31.8414	31.8414	1
32017	32	Equilibrium Calculation	24.4734	24.4734	24.4734	1
32019	32	THINCARB	26.2725	29.645	43.6675	34
32021	32	Equilibrium Calculation	30.3089	30.3089	30.3089	6
32023	32	THINCARB	36.6275	42.725	48.8225	2
32027	32	THINCARB	61.98	66.82	95.015	3
32029	32	THINCARB	40.415	49.02	49.545	3
32031	32	THINCARB	25.325	34.7	42.005	39
32033	32	THINCARB	44.54	57.18	62.73	11
32510	32	THINCARB	29.135	34.16	66.7775	22
33001	33	Equilibrium Calculation	41.2911	43.9513	46.6116	2
33003	33	THINCARB	7.82	8.895	9.9925	6
33005	33	Equilibrium Calculation	16.7874	16.7874	16.7874	1
33007	33	THINCARB	21	21.03	21.4825	4
33009	33	THINCARB	16.135	16.86	20.885	3
33011	33	THINCARB	14.46	17.495	30.5125	8
33013	33	THINCARB	5.7	27.36	40.76	9
33015	33	THINCARB	18.12	30.82	34.335	135
33017	33	Equilibrium Calculation	44.6195	44.6195	44.6195	1
33019	33	Equilibrium Calculation	9.05959	9.05959	9.05959	1
34001	34	THINCARB	12.0175	18.775	60.0625	8
34003	34	Equilibrium Calculation	80.5047	81.4544	83.9662	13
34005	34	THINCARB	15.595	20.62	41.95	11
34007	34	THINCARB	8.5	15.94	38.14	23
34009	34	THINCARB	16.8575	27.55	35.255	34
34011	34	THINCARB	10.99	28.56	38.6325	16
34013	34	Equilibrium Calculation	52.1773	52.1773	52.1773	8
34015	34	THINCARB	10.2	27.65	45.76	41
34017	34	Equilibrium Calculation	68.2193	68.5279	68.8366	6
34019	34	THINCARB	46.3	46.47	46.67	5
34021	34	THINCARB	39.06	43.88	48.21	56
34023	34	THINCARB	3.04	3.04	3.04	1
34025	34	THINCARB	17.065	17.86	22.845	7
34027	34	Equilibrium Calculation	50.5959	56.0799	57.4622	27
34029	34	THINCARB	3.19	36.29	37.3	9
34031	34	THINCARB	105.17	105.17	105.17	1
34033	34	THINCARB	39.94	45.61	47.665	14
34035	34	Equilibrium Calculation	30.4734	32.3873	34.3139	12
34037	34	Equilibrium Calculation	45.3355	48.1163	52.067	19
34039	34	Equilibrium Calculation	39.8056	42.2888	48.0834	14
34041	34	Equilibrium Calculation	45.8129	47.7459	50.0121	27
35001	35	THINCARB	26.055	28.29	38.5	171
35003	35	THINCARB	24.32	33.51	93.16	53
35005	35	Equilibrium Calculation	50.6508	50.6508	50.6508	4
35006	35	THINCARB	50.5475	59.625	95.205	40
35007	35	State Median	41.665	52.6075	70.8925	18
35009	35	THINCARB	35.36	35.36	35.36	1
35011	35	State Median	41.665	52.6075	70.8925	18
35013	35	THINCARB	29.1825	48.615	86.9875	176
35015	35	State Median	41.665	52.6075	70.8925	18
35017	35	Equilibrium Calculation	96.0639	103.64	111.216	2
35019	35	State Median	41.665	52.6075	70.8925	18
35021	35	State Median	41.665	52.6075	70.8925	18
35023	35	Equilibrium Calculation	78.8889	79.6972	80.5055	2
35025	35	THINCARB	57.36	57.36	57.36	1
35027	35	THINCARB	43.385	48.09	48.335	3
35028	35	State Median	41.665	52.6075	70.8925	18
35029	35	Equilibrium Calculation	38.4586	41.2655	44.0723	8
35031	35	THINCARB	53.805	59.95	75.1	11
35033	35	State Median	41.665	52.6075	70.8925	18
35035	35	Equilibrium Calculation	49.6191	52.0786	54.5941	24
35037	35	State Median	41.665	52.6075	70.8925	18
35039	35	THINCARB	43.155	64.66	69.705	3
35041	35	THINCARB	43.3675	44.935	46.5025	2
35043	35	THINCARB	97.59	103.81	105.16	5
35045	35	THINCARB	54.34	56.6	75.42	13
35047	35	State Median	41.665	52.6075	70.8925	18
35049	35	THINCARB	23.52	23.52	23.52	1
35051	35	THINCARB	72.35	80.85	91.68	23
35053	35	THINCARB	40.175	45.65	46.375	3
35055	35	THINCARB	27.16	69.73	72.08	5
35057	35	State Median	41.665	52.6075	70.8925	18
35059	35	THINCARB	34.06	34.61	35.26	13
35061	35	THINCARB	36.535	73.895	87.565	8
36001	36	Equilibrium Calculation	60.995	60.995	60.995	4
36003	36	Equilibrium Calculation	1656.32	1656.32	1656.32	2
36005	36	State Median	26.63	34.655	51.03	7
36007	36	THINCARB	28.67	38.91	51.37	32
36009	36	State Median	26.63	34.655	51.03	7
36011	36	State Median	26.63	34.655	51.03	7
36013	36	State Median	26.63	34.655	51.03	7
36015	36	State Median	26.63	34.655	51.03	7
36017	36	Equilibrium Calculation	78.0669	113.457	148.846	3
36019	36	Equilibrium Calculation	35.5981	35.5981	35.5981	7
36021	36	Equilibrium Calculation	42.0701	42.0701	42.0701	2
36023	36	Equilibrium Calculation	26.0974	26.9539	27.8103	3
36025	36	Equilibrium Calculation	15.0372	15.0372	15.0372	17
36027	36	Equilibrium Calculation	23.786	23.786	23.786	2
36029	36	State Median	26.63	34.655	51.03	7
36031	36	Equilibrium Calculation	16.1224	16.1224	16.1224	9
36033	36	Equilibrium Calculation	19.7104	19.7104	19.7104	20
36035	36	Equilibrium Calculation	30.2832	30.2832	30.2832	3
36037	36	State Median	26.63	34.655	51.03	7
36039	36	Equilibrium Calculation	33.8038	33.8038	33.8038	4
36041	36	Equilibrium Calculation	12.3633	12.3633	12.3633	6
36043	36	Equilibrium Calculation	41.3073	41.3073	41.3073	6
36045	36	Equilibrium Calculation	46.6725	46.6725	46.6725	16
36047	36	State Median	26.63	34.655	51.03	7
36049	36	Equilibrium Calculation	37.6964	37.6964	37.6964	9
36051	36	Equilibrium Calculation	13.0033	13.0033	13.0033	1
36053	36	Equilibrium Calculation	28.7291	28.7291	28.7291	2
36055	36	State Median	26.63	34.655	51.03	7
36057	36	Equilibrium Calculation	64.8493	64.8493	64.8493	1
36059	36	THINCARB	19.695	21.34	51.59	7
36061	36	State Median	26.63	34.655	51.03	7
36063	36	State Median	26.63	34.655	51.03	7
36065	36	Equilibrium Calculation	66.3252	66.3252	66.3252	5
36067	36	Equilibrium Calculation	45.5635	51.5188	57.474	9
36069	36	State Median	26.63	34.655	51.03	7
36071	36	THINCARB	26.63	26.63	26.63	2
36073	36	State Median	26.63	34.655	51.03	7
36075	36	Equilibrium Calculation	26.0947	26.0947	26.0947	2
36077	36	Equilibrium Calculation	19.2223	19.2223	19.2223	5
36079	36	Equilibrium Calculation	30.5323	30.5323	30.5323	2
36081	36	State Median	26.63	34.655	51.03	7
36083	36	Equilibrium Calculation	30.7714	30.7714	30.7714	4
36085	36	State Median	26.63	34.655	51.03	7
36087	36	Equilibrium Calculation	40.3345	40.3345	40.3345	4
36089	36	Equilibrium Calculation	47.5523	47.5523	50.5311	39
36091	36	Equilibrium Calculation	35.1089	35.1089	35.1089	11
36093	36	Equilibrium Calculation	68.2919	68.2919	68.2919	2
36095	36	Equilibrium Calculation	53.138	53.138	53.138	5
36097	36	Equilibrium Calculation	42.7391	44.6406	46.5422	3
36099	36	State Median	26.63	34.655	51.03	7
36101	36	Equilibrium Calculation	51.6752	51.6752	51.6752	5
36103	36	THINCARB	7.68	11.235	18.9975	18
36105	36	Equilibrium Calculation	17.614	17.614	17.614	12
36107	36	THINCARB	31.9525	34.655	43.735	12
36109	36	THINCARB	33.7075	39.05	55.015	18
36111	36	THINCARB	21.97	35.385	51.03	26
36113	36	Equilibrium Calculation	14.5676	14.5676	14.5676	4
36115	36	Equilibrium Calculation	38.3645	38.3645	38.3645	5
36117	36	State Median	26.63	34.655	51.03	7
36119	36	Equilibrium Calculation	35.7045	35.7045	35.7045	2
36121	36	Equilibrium Calculation	131.991	131.991	131.991	1
36123	36	State Median	26.63	34.655	51.03	7
37001	37	Equilibrium Calculation	39.5005	39.5005	39.5005	1
37003	37	State Median	40.8188	56.515	74.7425	8
37005	37	State Median	40.8188	56.515	74.7425	8
37007	37	State Median	40.8188	56.515	74.7425	8
37009	37	State Median	40.8188	56.515	74.7425	8
37011	37	State Median	40.8188	56.515	74.7425	8
37013	37	Equilibrium Calculation	57.5027	57.6032	57.7036	11
37015	37	Equilibrium Calculation	67.1988	67.1988	67.1988	4
37017	37	Equilibrium Calculation	48.2158	48.2158	48.2158	3
37019	37	THINCARB	42.2175	61.055	79.8925	2
37021	37	Equilibrium Calculation	6.84502	6.84502	6.84502	1
37023	37	Equilibrium Calculation	10.2799	10.2799	10.2799	1
37025	37	Equilibrium Calculation	41.9987	41.9987	41.9987	1
37027	37	State Median	40.8188	56.515	74.7425	8
37029	37	Equilibrium Calculation	49.5759	64.5413	79.5067	2
37031	37	Equilibrium Calculation	65.1975	65.1975	65.1975	5
37033	37	Equilibrium Calculation	33.2706	33.2706	33.2706	1
37035	37	State Median	40.8188	56.515	74.7425	8
37037	37	THINCARB	52.84	53.67	71.01	5
37039	37	State Median	40.8188	56.515	74.7425	8
37041	37	State Median	40.8188	56.515	74.7425	8
37043	37	State Median	40.8188	56.515	74.7425	8
37045	37	State Median	40.8188	56.515	74.7425	8
37047	37	State Median	40.8188	56.515	74.7425	8
37049	37	Equilibrium Calculation	58.6134	58.6134	58.6134	8
37051	37	State Median	40.8188	56.515	74.7425	8
37053	37	Equilibrium Calculation	26.6276	26.6276	26.6276	2
37055	37	State Median	40.8188	56.515	74.7425	8
37057	37	State Median	40.8188	56.515	74.7425	8
37059	37	State Median	40.8188	56.515	74.7425	8
37061	37	Equilibrium Calculation	52.2188	52.2188	52.2188	4
37063	37	THINCARB	39.42	59.36	140.91	5
37065	37	Equilibrium Calculation	28.7427	28.7427	28.7427	1
37067	37	State Median	40.8188	56.515	74.7425	8
37069	37	State Median	40.8188	56.515	74.7425	8
37071	37	State Median	40.8188	56.515	74.7425	8
37073	37	Equilibrium Calculation	94.7214	94.7214	94.7214	1
37075	37	Equilibrium Calculation	35.016	35.016	35.016	1
37077	37	Equilibrium Calculation	46.0221	46.0221	46.0221	1
37079	37	Equilibrium Calculation	26.8687	26.8687	26.8687	3
37081	37	State Median	40.8188	56.515	74.7425	8
37083	37	State Median	40.8188	56.515	74.7425	8
37085	37	THINCARB	58.525	105.54	127.495	3
37087	37	State Median	40.8188	56.515	74.7425	8
37089	37	State Median	40.8188	56.515	74.7425	8
37091	37	Equilibrium Calculation	28.2852	28.2852	28.2852	2
37093	37	State Median	40.8188	56.515	74.7425	8
37095	37	Equilibrium Calculation	82.6655	82.6655	82.6655	2
37097	37	Equilibrium Calculation	12.6352	12.6352	12.6352	1
37099	37	State Median	40.8188	56.515	74.7425	8
37101	37	State Median	40.8188	56.515	74.7425	8
37103	37	Equilibrium Calculation	44.893	45.3716	45.8503	5
37105	37	Equilibrium Calculation	51.3221	51.3221	51.3221	56
37107	37	Equilibrium Calculation	27.8111	27.8111	27.8111	3
37109	37	State Median	40.8188	56.515	74.7425	8
37111	37	THINCARB	5.315	6.32	13.475	3
37113	37	State Median	40.8188	56.515	74.7425	8
37115	37	Equilibrium Calculation	26.307	26.307	26.307	1
37117	37	Equilibrium Calculation	75.7392	75.7392	75.7392	2
37119	37	State Median	40.8188	56.515	74.7425	8
37121	37	State Median	40.8188	56.515	74.7425	8
37123	37	State Median	40.8188	56.515	74.7425	8
37125	37	State Median	40.8188	56.515	74.7425	8
37127	37	Equilibrium Calculation	19.724	19.724	19.724	1
37129	37	THINCARB	52.5125	64.385	78.475	50
37131	37	State Median	40.8188	56.515	74.7425	8
37133	37	Equilibrium Calculation	53.7474	53.7474	53.7474	7
37135	37	State Median	40.8188	56.515	74.7425	8
37137	37	Equilibrium Calculation	83.1882	83.1882	83.1882	2
37139	37	State Median	40.8188	56.515	74.7425	8
37141	37	THINCARB	32.59	40.77	48.95	2
37143	37	Equilibrium Calculation	25.3264	25.3264	25.3264	1
37145	37	State Median	40.8188	56.515	74.7425	8
37147	37	Equilibrium Calculation	51.8794	51.8794	51.8794	6
37149	37	Equilibrium Calculation	20.9137	20.9137	20.9137	1
37151	37	Equilibrium Calculation	30.4792	30.4792	30.4792	1
37153	37	State Median	40.8188	56.515	74.7425	8
37155	37	State Median	40.8188	56.515	74.7425	8
37157	37	State Median	40.8188	56.515	74.7425	8
37159	37	State Median	40.8188	56.515	74.7425	8
37161	37	State Median	40.8188	56.515	74.7425	8
37163	37	Equilibrium Calculation	24.8376	24.8376	24.8376	3
37165	37	State Median	40.8188	56.515	74.7425	8
37167	37	Equilibrium Calculation	27.7128	27.7128	27.7128	2
37169	37	State Median	40.8188	56.515	74.7425	8
37171	37	State Median	40.8188	56.515	74.7425	8
37173	37	Equilibrium Calculation	7.03132	7.03132	7.03132	1
37175	37	Equilibrium Calculation	16.3086	16.3086	16.3086	1
37177	37	State Median	40.8188	56.515	74.7425	8
37179	37	Equilibrium Calculation	30.8356	30.8356	30.8356	1
37181	37	State Median	40.8188	56.515	74.7425	8
37183	37	THINCARB	20.21	34.53	37.87	17
37185	37	Equilibrium Calculation	60.0844	60.0844	60.0844	1
37187	37	Equilibrium Calculation	80.4474	80.4474	80.4474	4
37189	37	Equilibrium Calculation	12.177	12.177	12.177	1
37191	37	Equilibrium Calculation	32.6815	32.879	33.0764	5
37193	37	State Median	40.8188	56.515	74.7425	8
37195	37	Equilibrium Calculation	41.4632	41.4632	41.4632	1
37197	37	Equilibrium Calculation	23.5709	23.5709	23.5709	1
37199	37	State Median	40.8188	56.515	74.7425	8
38001	38	State Median	166.699	176.4	198.635	12
38003	38	State Median	166.699	176.4	198.635	12
38005	38	State Median	166.699	176.4	198.635	12
38007	38	THINCARB	210.34	210.34	210.34	1
38009	38	THINCARB	93.65	93.65	93.65	1
38011	38	State Median	166.699	176.4	198.635	12
38013	38	THINCARB	180.39	180.39	180.39	1
38015	38	State Median	166.699	176.4	198.635	12
38017	38	State Median	166.699	176.4	198.635	12
38019	38	State Median	166.699	176.4	198.635	12
38021	38	State Median	166.699	176.4	198.635	12
38023	38	THINCARB	148.92	148.92	148.92	1
38025	38	THINCARB	90.605	144.75	217.685	15
38027	38	Equilibrium Calculation	67.6077	67.6077	67.6077	2
38029	38	State Median	166.699	176.4	198.635	12
38031	38	State Median	166.699	176.4	198.635	12
38033	38	State Median	166.699	176.4	198.635	12
38035	38	State Median	166.699	176.4	198.635	12
38037	38	State Median	166.699	176.4	198.635	12
38039	38	State Median	166.699	176.4	198.635	12
38041	38	Equilibrium Calculation	257.315	257.315	300.947	5
38043	38	THINCARB	119.07	119.07	119.07	1
38045	38	State Median	166.699	176.4	198.635	12
38047	38	State Median	166.699	176.4	198.635	12
38049	38	Equilibrium Calculation	134.203	134.203	134.203	2
38051	38	State Median	166.699	176.4	198.635	12
38053	38	THINCARB	105.42	121.77	186.93	7
38055	38	THINCARB	185.8	208.83	230.31	11
38057	38	THINCARB	297.765	345.53	393.295	2
38059	38	Equilibrium Calculation	185.471	257.682	329.893	2
38061	38	THINCARB	178.11	202.94	234.04	33
38063	38	State Median	166.699	176.4	198.635	12
38065	38	Equilibrium Calculation	206.329	206.329	206.329	1
38067	38	State Median	166.699	176.4	198.635	12
38069	38	State Median	166.699	176.4	198.635	12
38071	38	State Median	166.699	176.4	198.635	12
38073	38	State Median	166.699	176.4	198.635	12
38075	38	State Median	166.699	176.4	198.635	12
38077	38	State Median	166.699	176.4	198.635	12
38079	38	State Median	166.699	176.4	198.635	12
38081	38	State Median	166.699	176.4	198.635	12
38083	38	State Median	166.699	176.4	198.635	12
38085	38	THINCARB	165.94	172.41	173.855	3
[truncated: 1,109 more rows]

## Sheet: ECO2(gw-atm) Calculation
Site	State FIPS	County FIPS	Temp (deg C)	EpCO2 (x atm pressure)	Temp Correct	Corrected KH	pCO2(atmos) (atm)	pCO2(gw-atmos) (atm)	pCO2 (gw) (atm)	pCO2(gw) - pCO2(gw-atmos) (atm)	E[CO2](gw-atmos) (mg L)
USGS-323908086360201	1	1001	17.2	101.411	-0.216467	0.0273822	0.0003994	1.09365e-05	0.00110908	0.00109814	48.3291
USGS-303231087525801	1	1003	20.4	83.393	-0.126268	0.0299669	0.0003994	1.19688e-05	0.000998112	0.000986143	43.4002
USGS-303252087500801	1	1003	20.9	199.683	-0.112352	0.0303868	0.0003994	1.21365e-05	0.00242345	0.00241132	106.122
USGS-302610087463401	1	1003	21.5	238.522	-0.0957145	0.0308966	0.0003994	1.23401e-05	0.00294339	0.00293105	128.995
USGS-303231087525801	1	1003	21.6	24.595	-0.0929482	0.0309822	0.0003994	1.23743e-05	0.000304346	0.000291971	12.8497
USGS-303231087525801	1	1003	22	108.911	-0.0819019	0.0313263	0.0003994	1.25117e-05	0.00136267	0.00135015	59.4203
USGS-321358085422101	1	1011	20.4	5.998	-0.126268	0.0299669	0.0003994	1.19688e-05	7.17887e-05	5.98199e-05	2.63267
USGS-325159086423801	1	1021	17.9	170.519	-0.196567	0.0279326	0.0003994	1.11563e-05	0.00190236	0.0018912	83.2317
USGS-324453086505001	1	1021	20.5	117.573	-0.123481	0.0300505	0.0003994	1.20022e-05	0.00141113	0.00139913	61.5757
USGS-343940087290601	1	1033	16.6	724.538	-0.233602	0.026917	0.0003994	1.07507e-05	0.00778926	0.00777851	342.332
USGS-343940087290601	1	1033	18.1	112.728	-0.190898	0.0280914	0.0003994	1.12197e-05	0.00126477	0.00125355	55.1689
USGS-344131087335201	1	1033	17.4	11.822	-0.210772	0.0275386	0.0003994	1.09989e-05	0.000130029	0.00011903	5.23852
USGS-344131087335201	1	1033	18.1	24.045	-0.190898	0.0280914	0.0003994	1.12197e-05	0.000269777	0.000258558	11.3791
USGS-312510087142601	1	1035	22.2	10.991	-0.07639	0.0314995	0.0003994	1.25809e-05	0.000138277	0.000125696	5.53186
USGS-323134086584501	1	1047	20.4	181.036	-0.126268	0.0299669	0.0003994	1.19688e-05	0.00216678	0.00215481	94.8332
USGS-323347086054901	1	1051	18.7	194.227	-0.17394	0.0285718	0.0003994	1.14116e-05	0.00221644	0.00220503	97.0432
USGS-323315086032801	1	1051	20.1	107.376	-0.13464	0.029717	0.0003994	1.1869e-05	0.00127444	0.00126257	55.5659
USGS-310338087101502	1	1053	25.4	6.408	0.0107958	0.034369	0.0003994	1.3727e-05	8.79626e-05	7.42356e-05	3.26711
USGS-311048085403201	1	1061	21.7	33.026	-0.0901839	0.0310679	0.0003994	1.24085e-05	0.000409804	0.000397396	17.4894
USGS-310453085383001	1	1061	22	160.406	-0.0819019	0.0313263	0.0003994	1.25117e-05	0.00200696	0.00199445	87.7755
USGS-311048085403201	1	1061	22.4	7.111	-0.0708856	0.0316733	0.0003994	1.26503e-05	8.99565e-05	7.73062e-05	3.40224
USGS-311048085403201	1	1061	22.8	17.773	-0.059899	0.0320232	0.0003994	1.27901e-05	0.000227318	0.000214528	9.44138
USGS-311048085403201	1	1061	23.3	3.558	-0.0462075	0.0324647	0.0003994	1.29664e-05	4.61344e-05	3.3168e-05	1.45973
USGS-325201087550701	1	1063	19.6	5.018	-0.148633	0.0293041	0.0003994	1.17041e-05	5.8731e-05	4.70269e-05	2.06965
USGS-325726087355201	1	1065	19.2	153.352	-0.159861	0.0289769	0.0003994	1.15734e-05	0.0017748	0.00176323	77.5996
USGS-324340087350501	1	1065	19.5	38.141	-0.151437	0.0292221	0.0003994	1.16713e-05	0.000445155	0.000433483	19.0776
USGS-325349087405901	1	1065	21.3	131.371	-0.101253	0.030726	0.0003994	1.22719e-05	0.00161218	0.00159991	70.4119
USGS-311928085191101	1	1067	22.2	4.304	-0.07639	0.0314995	0.0003994	1.25809e-05	5.41481e-05	4.15672e-05	1.82937
USGS-312119085192901	1	1067	22.5	128.791	-0.0681361	0.0317605	0.0003994	1.26852e-05	0.00163373	0.00162105	71.3424
USGS-312118085193001	1	1067	26.2	6.518	0.0323009	0.0351162	0.0003994	1.40254e-05	9.14175e-05	7.73921e-05	3.40603
USGS-310153085225901	1	1069	21.6	6.786	-0.0929482	0.0309822	0.0003994	1.23743e-05	8.39719e-05	7.15976e-05	3.15101
USGS-310153085225901	1	1069	21.7	6.873	-0.0901839	0.0310679	0.0003994	1.24085e-05	8.52839e-05	7.28753e-05	3.20724
USGS-310153085225901	1	1069	22.4	11.264	-0.0708856	0.0316733	0.0003994	1.26503e-05	0.000142493	0.000129843	5.71439
USGS-310153085225901	1	1069	24.1	5.569	-0.0243969	0.0331805	0.0003994	1.32523e-05	7.38021e-05	6.05498e-05	2.6648
USGS-310153085225901	1	1069	21.4	16.776	-0.0984826	0.0308112	0.0003994	1.2306e-05	0.000206445	0.000194139	8.54407
USGS-333353088043201	1	1075	17.8	54.653	-0.199404	0.0278535	0.0003994	1.11247e-05	0.000607997	0.000596872	26.2683
USGS-334537088062301	1	1075	17.9	94.961	-0.196567	0.0279326	0.0003994	1.11563e-05	0.00105941	0.00104825	46.1337
USGS-335332088074901	1	1075	18.6	248.068	-0.176761	0.0284913	0.0003994	1.13794e-05	0.00282287	0.00281149	123.734
USGS-344124086531401	1	1083	15	82.603	-0.279642	0.0257058	0.0003994	1.02669e-05	0.000848078	0.000837811	36.8721
USGS-344150086523401	1	1083	17.1	254.338	-0.219318	0.0273043	0.0003994	1.09053e-05	0.00277364	0.00276273	121.588
USGS-344150086523401	1	1083	17.6	62.748	-0.205084	0.0276957	0.0003994	1.10617e-05	0.000694097	0.000683035	30.0604
USGS-344348086493401	1	1083	18	94.931	-0.193731	0.0280119	0.0003994	1.11879e-05	0.00106208	0.0010509	46.2499
USGS-344348086493401	1	1083	18.3	96.229	-0.185238	0.0282508	0.0003994	1.12834e-05	0.00108579	0.00107451	47.289
USGS-344348086493401	1	1083	16.4	64.497	-0.239329	0.0267633	0.0003994	1.06893e-05	0.000689425	0.000678736	29.8712
USGS-344348086493401	1	1083	16.6	30.837	-0.233602	0.026917	0.0003994	1.07507e-05	0.000331518	0.000320767	14.117
USGS-344124086531401	1	1083	19.2	116.817	-0.159861	0.0289769	0.0003994	1.15734e-05	0.00135197	0.00134039	58.9907
USGS-322658085465001	1	1087	18.3	78.656	-0.185238	0.0282508	0.0003994	1.12834e-05	0.000887506	0.000876222	38.5625
USGS-322838085383201	1	1087	20	197.668	-0.137435	0.0296341	0.0003994	1.18359e-05	0.00233957	0.00232773	102.444
USGS-345112086313401	1	1089	17.4	34.543	-0.210772	0.0275386	0.0003994	1.09989e-05	0.000379936	0.000368937	16.2369
USGS-345112086313401	1	1089	17.8	17.64	-0.199404	0.0278535	0.0003994	1.11247e-05	0.000196239	0.000185114	8.14689
USGS-345822086254001	1	1089	18.1	173.9	-0.190898	0.0280914	0.0003994	1.12197e-05	0.0019511	0.00193988	85.3743
USGS-345822086254001	1	1089	18.6	172.189	-0.176761	0.0284913	0.0003994	1.13794e-05	0.00195941	0.00194803	85.7329
USGS-345822086254001	1	1089	16.7	130.306	-0.230741	0.0269941	0.0003994	1.07815e-05	0.00140489	0.00139411	61.3547
USGS-345112086313401	1	1089	18	48.786	-0.193731	0.0280119	0.0003994	1.11879e-05	0.000545815	0.000534627	23.5289
USGS-345822086254001	1	1089	18.4	95.23	-0.18241	0.0283308	0.0003994	1.13153e-05	0.00107756	0.00106624	46.9254
USGS-345112086313401	1	1089	19.3	50.182	-0.157051	0.0290585	0.0003994	1.16059e-05	0.00058241	0.000570804	25.1211
USGS-332624088152701	1	1107	18.7	11.086	-0.17394	0.0285718	0.0003994	1.14116e-05	0.000126509	0.000115097	5.06543
USGS-330632087575201	1	1107	18.8	119.609	-0.17112	0.0286525	0.0003994	1.14438e-05	0.00136878	0.00135734	59.7365
USGS-332417087581901	1	1107	19.8	213.455	-0.14303	0.0294688	0.0003994	1.17698e-05	0.00251233	0.00250056	110.05
USGS-332630087430001	1	1125	17.1	131.381	-0.219318	0.0273043	0.0003994	1.09053e-05	0.00143275	0.00142185	62.5755
USGS-330712087334701	1	1125	22.5	82.781	-0.0681361	0.0317605	0.0003994	1.26852e-05	0.00105009	0.0010374	45.6562
USGS-363525109035201	4	4001	16.8	18.3	-0.227882	0.0270714	0.0003994	1.08123e-05	0.000197865	0.000187053	8.23221
USGS-362500109131501	4	4001	17.5	9.416	-0.207927	0.0276171	0.0003994	1.10303e-05	0.000103861	9.28306e-05	4.08548
USGS-340718109181501	4	4001	18.2	22.678	-0.188067	0.028171	0.0003994	1.12515e-05	0.000255162	0.00024391	10.7345
USGS-352119109031601	4	4001	18.6	16.435	-0.176761	0.0284913	0.0003994	1.13794e-05	0.000187021	0.000175641	7.72998
USGS-312050110135601	4	4003	19.2	80.024	-0.159861	0.0289769	0.0003994	1.15734e-05	0.000926148	0.000914575	40.2504
USGS-312044110141901	4	4003	20.7	160.08	-0.117912	0.0302183	0.0003994	1.20692e-05	0.00193204	0.00191997	84.4978
USGS-312053110153001	4	4003	22.6	140.436	-0.0653886	0.0318479	0.0003994	1.27201e-05	0.00178635	0.00177363	78.0576
USGS-345441111275301	4	4005	11.1	6.026	-0.394038	0.0229272	0.0003994	9.15711e-06	5.51807e-05	4.60236e-05	2.0255
USGS-355254112054901	4	4005	16	33.038	-0.250807	0.0264579	0.0003994	1.05673e-05	0.000349122	0.000338554	14.8998
USGS-355254112054901	4	4005	16.1	34.104	-0.247934	0.026534	0.0003994	1.05977e-05	0.000361423	0.000350825	15.4398
USGS-351701111303601	4	4005	16.2	9.25	-0.245064	0.0266103	0.0003994	1.06281e-05	9.83103e-05	8.76821e-05	3.85889
USGS-355254112054901	4	4005	16.6	32.683	-0.233602	0.026917	0.0003994	1.07507e-05	0.000351364	0.000340613	14.9904
USGS-355254112054901	4	4005	16.7	21.209	-0.230741	0.0269941	0.0003994	1.07815e-05	0.000228664	0.000217882	9.58901
USGS-360802111144601	4	4005	16.7	2.062	-0.230741	0.0269941	0.0003994	1.07815e-05	2.22314e-05	1.14499e-05	0.50391
USGS-351804110594501	4	4005	16.8	37.121	-0.227882	0.0270714	0.0003994	1.08123e-05	0.000401364	0.000390552	17.1882
USGS-351804110594501	4	4005	16.8	37.121	-0.227882	0.0270714	0.0003994	1.08123e-05	0.000401364	0.000390552	17.1882
USGS-355254112054901	4	4005	17.1	27.556	-0.219318	0.0273043	0.0003994	1.09053e-05	0.000300507	0.000289602	12.7454
USGS-345737110485901	4	4005	17.6	30.128	-0.205084	0.0276957	0.0003994	1.10617e-05	0.000333266	0.000322204	14.1802
USGS-360719111125901	4	4005	18.4	0.948	-0.18241	0.0283308	0.0003994	1.13153e-05	1.07269e-05	-5.88397e-07	-0.0258954
USGS-360719111125901	4	4005	18.6	25.11	-0.176761	0.0284913	0.0003994	1.13794e-05	0.000285737	0.000274358	12.0745
USGS-360718111130401	4	4005	18.8	2.874	-0.17112	0.0286525	0.0003994	1.14438e-05	3.28895e-05	2.14457e-05	0.943825
USGS-360718111130001	4	4005	19.2	1.233	-0.159861	0.0289769	0.0003994	1.15734e-05	1.427e-05	2.6966e-06	0.118677
USGS-363443111055701	4	4005	19.3	1.642	-0.157051	0.0290585	0.0003994	1.16059e-05	1.9057e-05	7.45102e-06	0.327919
USGS-360718111130001	4	4005	19.9	1.217	-0.140232	0.0295513	0.0003994	1.18028e-05	1.4364e-05	2.56121e-06	0.112719
USGS-361352112413201	4	4005	21.3	732.449	-0.101253	0.030726	0.0003994	1.22719e-05	0.00898858	0.0089763	395.047
USGS-360823112394802	4	4005	21.4	18.613	-0.0984826	0.0308112	0.0003994	1.2306e-05	0.000229051	0.000216745	9.53896
USGS-360718111130401	4	4005	24.3	24.321	-0.0189626	0.0333613	0.0003994	1.33245e-05	0.000324066	0.000310741	13.6757
USGS-355308112054101	4	4005	26.2	33.462	0.0323009	0.0351162	0.0003994	1.40254e-05	0.000469318	0.000455292	20.0374
USGS-355308112054101	4	4005	26.3	44.296	0.034981	0.0352104	0.0003994	1.4063e-05	0.000622936	0.000608873	26.7965
USGS-355308112054101	4	4005	26.4	35.395	0.0376592	0.0353048	0.0003994	1.41007e-05	0.000499096	0.000484995	21.3446
USGS-355308112054101	4	4005	26.5	32.824	0.0403357	0.0353994	0.0003994	1.41385e-05	0.000464083	0.000449945	19.8021
USGS-355308112054101	4	4005	26.7	45.152	0.0456833	0.0355893	0.0003994	1.42143e-05	0.000641806	0.000627592	27.6203
21ARIZ_WQX-78269	4	4007	19.7	51.656	-0.14583	0.0293863	0.0003994	1.17369e-05	0.000606282	0.000594545	26.1659
21ARIZ_WQX-78266	4	4007	19.3	47.752	-0.157051	0.0290585	0.0003994	1.16059e-05	0.000554207	0.000542601	23.8799
21ARIZ_WQX-78267	4	4007	19	18.39	-0.165487	0.0288144	0.0003994	1.15085e-05	0.00021164	0.000200132	8.80781
USGS-325742109392901	4	4009	21.8	32.513	-0.0874213	0.0311539	0.0003994	1.24429e-05	0.000404555	0.000392112	17.2568
USGS-325742109392901	4	4009	22.4	40.899	-0.0708856	0.0316733	0.0003994	1.26503e-05	0.000517386	0.000504735	22.2134
USGS-325742109392901	4	4009	22.7	32.448	-0.0626428	0.0319355	0.0003994	1.2755e-05	0.000413875	0.00040112	17.6533
USGS-325627109385201	4	4009	23.1	0.006	-0.0516785	0.0322876	0.0003994	1.28957e-05	7.73739e-08	-1.28183e-05	-0.564132
USGS-325721109391601	4	4009	23.5	13.818	-0.0407438	0.0326426	0.0003994	1.30374e-05	0.000180151	0.000167114	7.35468
USGS-325721109391601	4	4009	24	18.528	-0.0271168	0.0330904	0.0003994	1.32163e-05	0.000244872	0.000231656	10.1952
USGS-325721109391601	4	4009	24.4	18.532	-0.0162482	0.033452	0.0003994	1.33607e-05	0.000247601	0.00023424	10.3089
USGS-325627109385201	4	4009	24.5	0.022	-0.0135356	0.0335429	0.0003994	1.3397e-05	2.94735e-07	-1.31023e-05	-0.576632
USGS-325627109385201	4	4009	24.6	0.014	-0.0108249	0.0336339	0.0003994	1.34334e-05	1.88068e-07	-1.32453e-05	-0.582927
USGS-325823109410301	4	4009	25.9	0.043	0.02425	0.0348346	0.0003994	1.39129e-05	5.98256e-07	-1.33147e-05	-0.585979
USGS-325823109410301	4	4009	26.3	0.112	0.034981	0.0352104	0.0003994	1.4063e-05	1.57506e-06	-1.2488e-05	-0.549596
USGS-325611109410401	4	4009	26.4	17.519	0.0376592	0.0353048	0.0003994	1.41007e-05	0.000247031	0.00023293	10.2513
USGS-325611109410401	4	4009	26.4	17.519	0.0376592	0.0353048	0.0003994	1.41007e-05	0.000247031	0.00023293	10.2513
USGS-325823109410301	4	4009	26.4	0.129	0.0376592	0.0353048	0.0003994	1.41007e-05	1.819e-06	-1.22818e-05	-0.54052
USGS-325611109410401	4	4009	26.5	13.92	0.0403357	0.0353994	0.0003994	1.41385e-05	0.000196808	0.00018267	8.0393
USGS-325611109410401	4	4009	26.5	13.92	0.0403357	0.0353994	0.0003994	1.41385e-05	0.000196808	0.00018267	8.0393
USGS-325611109410401	4	4009	26.8	18.447	0.0483544	0.0356844	0.0003994	1.42524e-05	0.000262913	0.000248661	10.9436
USGS-325611109410401	4	4009	26.8	18.447	0.0483544	0.0356844	0.0003994	1.42524e-05	0.000262913	0.000248661	10.9436
USGS-325651109415701	4	4009	28.7	1.166	0.0987692	0.0375296	0.0003994	1.49893e-05	1.74775e-05	2.48823e-06	0.109507
USGS-325651109415701	4	4009	28.7	1.166	0.0987692	0.0375296	0.0003994	1.49893e-05	1.74775e-05	2.48823e-06	0.109507
USGS-325720109423401	4	4009	29	10.91	0.106671	0.0378273	0.0003994	1.51082e-05	0.000164831	0.000149723	6.58929
USGS-325651109415701	4	4009	29	1.205	0.106671	0.0378273	0.0003994	1.51082e-05	1.82054e-05	3.09719e-06	0.136307
USGS-325651109415701	4	4009	29	1.205	0.106671	0.0378273	0.0003994	1.51082e-05	1.82054e-05	3.09719e-06	0.136307
USGS-325651109415701	4	4009	29.7	1.49	0.125049	0.0385289	0.0003994	1.53885e-05	2.29288e-05	7.54034e-06	0.331851
USGS-325651109415701	4	4009	29.7	1.49	0.125049	0.0385289	0.0003994	1.53885e-05	2.29288e-05	7.54034e-06	0.331851
USGS-325719109412301	4	4009	30.1	17.949	0.135512	0.0389342	0.0003994	1.55503e-05	0.000279113	0.000263562	11.5994
USGS-325719109412301	4	4009	30.1	17.949	0.135512	0.0389342	0.0003994	1.55503e-05	0.000279113	0.000263562	11.5994
USGS-325719109412301	4	4009	30.4	23.134	0.143342	0.0392402	0.0003994	1.56725e-05	0.000362569	0.000346896	15.2669
USGS-325719109412301	4	4009	30.4	23.134	0.143342	0.0392402	0.0003994	1.56725e-05	0.000362569	0.000346896	15.2669
USGS-325805109413801	4	4009	30.9	16.243	0.156357	0.0397543	0.0003994	1.58779e-05	0.000257904	0.000242026	10.6516
USGS-325537109403701	4	4009	32.3	44.49	0.192571	0.0412203	0.0003994	1.64634e-05	0.000732457	0.000715993	31.5109
USGS-325537109403701	4	4009	32.3	44.49	0.192571	0.0412203	0.0003994	1.64634e-05	0.000732457	0.000715993	31.5109
USGS-325805109413801	4	4009	32.5	25.589	0.197717	0.041433	0.0003994	1.65483e-05	0.000423456	0.000406907	17.908
USGS-325805109413801	4	4009	32.6	18.306	0.200288	0.0415397	0.0003994	1.65909e-05	0.000303714	0.000287123	12.6363
USGS-325537109403701	4	4009	32.7	34.861	0.202857	0.0416465	0.0003994	1.66336e-05	0.000579865	0.000563231	24.7878
USGS-325537109403701	4	4009	32.7	34.861	0.202857	0.0416465	0.0003994	1.66336e-05	0.000579865	0.000563231	24.7878
USGS-325502109400901	4	4009	32.7	28.572	0.202857	0.0416465	0.0003994	1.66336e-05	0.000475256	0.000458622	20.184
USGS-325537109403701	4	4009	33	45.548	0.210554	0.0419683	0.0003994	1.67621e-05	0.000763482	0.00074672	32.8631
USGS-325537109403701	4	4009	33	45.548	0.210554	0.0419683	0.0003994	1.67621e-05	0.000763482	0.00074672	32.8631
USGS-325502109400901	4	4009	33	31.771	0.210554	0.0419683	0.0003994	1.67621e-05	0.00053255	0.000515788	22.6998
USGS-325502109400901	4	4009	33.1	35.989	0.213116	0.042076	0.0003994	1.68051e-05	0.0006048	0.000587995	25.8777
USGS-325515109415001	4	4009	35.8	26.801	0.281671	0.0450616	0.0003994	1.79976e-05	0.000482354	0.000464356	20.4363
USGS-325515109415001	4	4009	35.8	26.801	0.281671	0.0450616	0.0003994	1.79976e-05	0.000482354	0.000464356	20.4363
USGS-325515109415001	4	4009	36.3	26.866	0.294234	0.0456313	0.0003994	1.82252e-05	0.000489637	0.000471412	20.7468
USGS-325515109415001	4	4009	36.3	26.866	0.294234	0.0456313	0.0003994	1.82252e-05	0.000489637	0.000471412	20.7468
USGS-325515109415001	4	4009	36.8	27.387	0.306758	0.0462064	0.0003994	1.84548e-05	0.000505423	0.000486968	21.4315
USGS-325515109415001	4	4009	36.8	27.387	0.306758	0.0462064	0.0003994	1.84548e-05	0.000505423	0.000486968	21.4315
21ARIZ_WQX-18175	4	4012	19.8	2.509	-0.14303	0.0294688	0.0003994	1.17698e-05	2.95305e-05	1.77607e-05	0.781647
21ARIZ_WQX-17936	4	4012	20	4.035	-0.137435	0.0296341	0.0003994	1.18359e-05	4.77577e-05	3.59218e-05	1.58092
21ARIZ_WQX-18174	4	4012	19.4	3.988	-0.154243	0.0291402	0.0003994	1.16386e-05	4.64147e-05	3.47761e-05	1.5305
21ARIZ_WQX-17062	4	4012	18.9	0.615	-0.168303	0.0287333	0.0003994	1.14761e-05	7.0578e-06	-4.4183e-06	-0.194449
21ARIZ_WQX-17938	4	4012	18.9	2.759	-0.168303	0.0287333	0.0003994	1.14761e-05	3.16625e-05	2.01864e-05	0.888406
21ARIZ_WQX-18574	4	4012	19.5	6.544	-0.151437	0.0292221	0.0003994	1.16713e-05	7.63769e-05	6.47056e-05	2.84769
21ARIZ_WQX-17660	4	4012	18.6	0.932	-0.176761	0.0284913	0.0003994	1.13794e-05	1.06056e-05	-7.73801e-07	-0.034055
21ARIZ_WQX-18574	4	4012	24	6.428	-0.0271168	0.0330904	0.0003994	1.32163e-05	8.49545e-05	7.17381e-05	3.1572
21ARIZ_WQX-18170	4	4012	20.1	0.603	-0.13464	0.029717	0.0003994	1.1869e-05	7.157e-06	-4.71199e-06	-0.207374
21ARIZ_WQX-17936	4	4012	19.1	2.462	-0.162673	0.0288955	0.0003994	1.15409e-05	2.84137e-05	1.68728e-05	0.742571
21ARIZ_WQX-18601	4	4012	19.6	2.177	-0.148633	0.0293041	0.0003994	1.17041e-05	2.54797e-05	1.37757e-05	0.606268
21ARIZ_WQX-17663	4	4012	22.9	2.367	-0.057157	0.0321112	0.0003994	1.28252e-05	3.03572e-05	1.7532e-05	0.771585
21ARIZ_WQX-48019	4	4012	22.3	5.938	-0.0736369	0.0315863	0.0003994	1.26156e-05	7.49113e-05	6.22957e-05	2.74163
21ARIZ_WQX-19122	4	4012	21.7	4.299	-0.0901839	0.0310679	0.0003994	1.24085e-05	5.33443e-05	4.09358e-05	1.80158
21ARIZ_WQX-17948	4	4012	19.9	0.878	-0.140232	0.0295513	0.0003994	1.18028e-05	1.03629e-05	-1.43994e-06	-0.0633718
21ARIZ_WQX-18186	4	4012	19	6.224	-0.165487	0.0288144	0.0003994	1.15085e-05	7.16286e-05	6.01202e-05	2.64589
21ARIZ_WQX-18585	4	4012	20.6	1.209	-0.120696	0.0301343	0.0003994	1.20356e-05	1.45511e-05	2.51545e-06	0.110705
21ARIZ_WQX-17941	4	4012	18.9	1.425	-0.168303	0.0287333	0.0003994	1.14761e-05	1.63534e-05	4.87734e-06	0.214652
21ARIZ_WQX-76861	4	4012	19.1	2.498	-0.162673	0.0288955	0.0003994	1.15409e-05	2.88291e-05	1.72882e-05	0.760855
21ARIZ_WQX-76802	4	4012	19	3.644	-0.165487	0.0288144	0.0003994	1.15085e-05	4.19368e-05	3.04284e-05	1.33915
21ARIZ_WQX-77543	4	4012	21.3	15.408	-0.101253	0.030726	0.0003994	1.22719e-05	0.000189086	0.000176814	7.78159
21ARIZ_WQX-48017	4	4012	19.8	2.347	-0.14303	0.0294688	0.0003994	1.17698e-05	2.76238e-05	1.58539e-05	0.697732
21ARIZ_WQX-17661	4	4012	20.1	0.596	-0.13464	0.029717	0.0003994	1.1869e-05	7.07391e-06	-4.79507e-06	-0.211031
21ARIZ_WQX-18854	4	4012	22.5	4.1	-0.0681361	0.0317605	0.0003994	1.26852e-05	5.20091e-05	3.9324e-05	1.73065
21ARIZ_WQX-77541	4	4012	21.7	1.476	-0.0901839	0.0310679	0.0003994	1.24085e-05	1.8315e-05	5.90646e-06	0.259943
21ARIZ_WQX-48100	4	4012	19.2	3.603	-0.159861	0.0289769	0.0003994	1.15734e-05	4.16989e-05	3.01255e-05	1.32582
21ARIZ_WQX-76961	4	4012	18.9	2.225	-0.168303	0.0287333	0.0003994	1.14761e-05	2.55343e-05	1.40582e-05	0.618702
21ARIZ_WQX-17665	4	4012	20.8	4.388	-0.115131	0.0303025	0.0003994	1.21028e-05	5.31071e-05	4.10043e-05	1.8046
21ARIZ_WQX-18144	4	4012	21.5	2.663	-0.0957145	0.0308966	0.0003994	1.23401e-05	3.28617e-05	2.05216e-05	0.903155
21ARIZ_WQX-58985	4	4012	18.9	0.258	-0.168303	0.0287333	0.0003994	1.14761e-05	2.96083e-06	-8.51526e-06	-0.374757
21ARIZ_WQX-18830	4	4012	19.5	2.576	-0.151437	0.0292221	0.0003994	1.16713e-05	3.00652e-05	1.83939e-05	0.809518
21ARIZ_WQX-18579	4	4012	21.9	5.46	-0.0846607	0.03124	0.0003994	1.24773e-05	6.81259e-05	5.56486e-05	2.44909
21ARIZ_WQX-18180	4	4012	22.7	2.425	-0.0626428	0.0319355	0.0003994	1.2755e-05	3.0931e-05	1.81759e-05	0.799922
21ARIZ_WQX-18868	4	4012	21.4	5.008	-0.0984826	0.0308112	0.0003994	1.2306e-05	6.16284e-05	4.93224e-05	2.17068
21ARIZ_WQX-18825	4	4012	19.3	4.341	-0.157051	0.0290585	0.0003994	1.16059e-05	5.03814e-05	3.87755e-05	1.70651
21ARIZ_WQX-18865	4	4012	21.1	0.774	-0.106798	0.030556	0.0003994	1.22041e-05	9.44596e-06	-2.75812e-06	-0.121385
21ARIZ_WQX-18185	4	4012	20.3	5.109	-0.129057	0.0298834	0.0003994	1.19354e-05	6.09781e-05	4.90427e-05	2.15837
21ARIZ_WQX-18864	4	4012	21.2	1.001	-0.104025	0.0306409	0.0003994	1.2238e-05	1.22502e-05	1.2238e-08	0.000538593
21ARIZ_WQX-17941	4	4012	21	1.566	-0.109574	0.0304713	0.0003994	1.21703e-05	1.90586e-05	6.88836e-06	0.303157
21ARIZ_WQX-76804	4	4012	21.6	4.804	-0.0929482	0.0309822	0.0003994	1.23743e-05	5.94461e-05	4.70718e-05	2.07163
21ARIZ_WQX-18180	4	4012	19.3	5.729	-0.157051	0.0290585	0.0003994	1.16059e-05	6.64905e-05	5.48845e-05	2.41547
21ARIZ_WQX-77542	4	4012	21.4	3.382	-0.0984826	0.0308112	0.0003994	1.2306e-05	4.16189e-05	2.93129e-05	1.29006
21ARIZ_WQX-17663	4	4012	20.1	2.055	-0.13464	0.029717	0.0003994	1.1869e-05	2.43908e-05	1.25218e-05	0.551083
21ARIZ_WQX-76781	4	4012	18.9	1.906	-0.168303	0.0287333	0.0003994	1.14761e-05	2.18734e-05	1.03973e-05	0.457587
21ARIZ_WQX-18826	4	4012	20	2.756	-0.137435	0.0296341	0.0003994	1.18359e-05	3.26196e-05	2.07838e-05	0.914694
21ARIZ_WQX-58985	4	4012	21.5	0.335	-0.0957145	0.0308966	0.0003994	1.23401e-05	4.13393e-06	-8.20617e-06	-0.361153
21ARIZ_WQX-76782	4	4012	18.7	1.602	-0.17394	0.0285718	0.0003994	1.14116e-05	1.82814e-05	6.86977e-06	0.302339
21ARIZ_WQX-18865	4	4012	21.3	0.687	-0.101253	0.030726	0.0003994	1.22719e-05	8.43083e-06	-3.84112e-06	-0.169048
21ARIZ_WQX-76803	4	4012	22.2	0.667	-0.07639	0.0314995	0.0003994	1.25809e-05	8.39145e-06	-4.18943e-06	-0.184377
21ARIZ_WQX-76802	4	4012	22.4	4.307	-0.0708856	0.0316733	0.0003994	1.26503e-05	5.4485e-05	4.18346e-05	1.84114
21ARIZ_WQX-78061	4	4012	18.4	5.622	-0.18241	0.0283308	0.0003994	1.13153e-05	6.36148e-05	5.22995e-05	2.3017
21ARIZ_WQX-18103	4	4012	18.4	34.061	-0.18241	0.0283308	0.0003994	1.13153e-05	0.000385411	0.000374096	16.464
21ARIZ_WQX-19112	4	4012	20.9	3.019	-0.112352	0.0303868	0.0003994	1.21365e-05	3.66401e-05	2.45036e-05	1.0784
21ARIZ_WQX-19522	4	4012	20.1	28.504	-0.13464	0.029717	0.0003994	1.1869e-05	0.000338313	0.000326444	14.3668
21ARIZ_WQX-78062	4	4012	18.7	9.876	-0.17394	0.0285718	0.0003994	1.14116e-05	0.000112701	0.000101289	4.45774
21ARIZ_WQX-19115	4	4012	20.1	1.586	-0.13464	0.029717	0.0003994	1.1869e-05	1.88242e-05	6.95522e-06	0.306099
21ARIZ_WQX-19105	4	4012	18.6	9.425	-0.176761	0.0284913	0.0003994	1.13794e-05	0.000107251	9.58717e-05	4.21931
21ARIZ_WQX-19381	4	4012	18.9	1.315	-0.168303	0.0287333	0.0003994	1.14761e-05	1.50911e-05	3.61497e-06	0.159095
21ARIZ_WQX-77701	4	4012	20.5	54.399	-0.123481	0.0300505	0.0003994	1.20022e-05	0.000652906	0.000640904	28.2062
21ARIZ_WQX-18097	4	4012	18.6	5.693	-0.176761	0.0284913	0.0003994	1.13794e-05	6.47831e-05	5.34037e-05	2.3503
AZ014-331949112371701	4	4013	19.6	3.198	-0.148633	0.0293041	0.0003994	1.17041e-05	3.74296e-05	2.57255e-05	1.13218
AZ014-331949112371701	4	4013	19.6	3.357	-0.148633	0.0293041	0.0003994	1.17041e-05	3.92905e-05	2.75865e-05	1.21408
USGS-332500112095501	4	4013	22.6	1.559	-0.0653886	0.0318479	0.0003994	1.27201e-05	1.98306e-05	7.11051e-06	0.312934
USGS-332000112411501	4	4013	23.7	74.629	-0.0352875	0.0328211	0.0003994	1.31088e-05	0.000978294	0.000965185	42.4778
AZ014-332428112144101	4	4013	23.8	2.019	-0.0325621	0.0329107	0.0003994	1.31445e-05	2.65388e-05	1.33943e-05	0.589483
AZ014-333741112192801	4	4013	23.8	2.605	-0.0325621	0.0329107	0.0003994	1.31445e-05	3.42415e-05	2.1097e-05	0.928478
USGS-334307112164601	4	4013	24.9	6.025	-0.00270349	0.0339082	0.0003994	1.35429e-05	8.15962e-05	6.80533e-05	2.99502
USGS-332642112210801	4	4013	25.1	16.772	0.00270167	0.034092	0.0003994	1.36163e-05	0.000228373	0.000214757	9.45145
USGS-332821112183601	4	4013	25.1	20.039	0.00270167	0.034092	0.0003994	1.36163e-05	0.000272858	0.000259241	11.4092
AZ014-334314112343701	4	4013	25.1	5.376	0.00270167	0.034092	0.0003994	1.36163e-05	7.32014e-05	5.95851e-05	2.62234
AZ014-333330112164801	4	4013	25.1	4.161	0.00270167	0.034092	0.0003994	1.36163e-05	5.66576e-05	4.30412e-05	1.89425
USGS-332135112081901	4	4013	25.3	20.625	0.00809959	0.0342765	0.0003994	1.369e-05	0.000282357	0.000268667	11.824
USGS-332313112080301	4	4013	25.4	0.492	0.0107958	0.034369	0.0003994	1.3727e-05	6.75368e-06	-6.97331e-06	-0.306896
USGS-332948111573201	4	4013	25.6	20.002	0.0161829	0.0345547	0.0003994	1.38011e-05	0.000276051	0.000262249	11.5416
USGS-333259112191801	4	4013	25.6	8.054	0.0161829	0.0345547	0.0003994	1.38011e-05	0.000111154	9.73533e-05	4.28452
USGS-333259112191801	4	4013	25.8	8.381	0.0215628	0.0347411	0.0003994	1.38756e-05	0.000116291	0.000102416	4.50732
USGS-334654112330401	4	4013	26	19.314	0.0269354	0.0349282	0.0003994	1.39503e-05	0.000269437	0.000255487	11.244
AZ014-333052111595501	4	4013	26.2	158.958	0.0323009	0.0351162	0.0003994	1.40254e-05	0.00222945	0.00221542	97.5008
USGS-331913112301301	4	4013	26.3	63.101	0.034981	0.0352104	0.0003994	1.4063e-05	0.000887391	0.000873328	38.4352
USGS-334529112314601	4	4013	26.3	16.065	0.034981	0.0352104	0.0003994	1.4063e-05	0.000225923	0.00021186	9.32394
USGS-332332112360501	4	4013	26.7	2.48	0.0456833	0.0355893	0.0003994	1.42143e-05	3.52516e-05	2.10372e-05	0.925849
USGS-334654112330401	4	4013	27	30.769	0.0536913	0.0358754	0.0003994	1.43286e-05	0.000440878	0.000426549	18.7724
USGS-332830112274201	4	4013	27.2	55.051	0.0590211	0.0360671	0.0003994	1.44052e-05	0.000793021	0.000778616	34.2669
USGS-332830112274201	4	4013	27.8	31.064	0.0749679	0.0366469	0.0003994	1.46368e-05	0.000454676	0.00044004	19.3661
USGS-334654112330401	4	4013	27.9	25.4	0.0776195	0.0367442	0.0003994	1.46756e-05	0.000372761	0.000358085	15.7593
USGS-332830112274201	4	4013	28.3	39.135	0.0882084	0.0371353	0.0003994	1.48319e-05	0.000580445	0.000565613	24.8926
USGS-332659112264801	4	4013	29.1	2.53	0.109302	0.037927	0.0003994	1.5148e-05	3.83245e-05	2.31765e-05	1.02
USGS-334406112072401	4	4013	29.2	11.224	0.111931	0.0380268	0.0003994	1.51879e-05	0.000170469	0.000155281	6.83392
AZ014-332821112065101	4	4013	29.9	34.136	0.130284	0.0387312	0.0003994	1.54692e-05	0.000528058	0.000512588	22.559
AZ014-332821112065101	4	4013	29.9	27.128	0.130284	0.0387312	0.0003994	1.54692e-05	0.000419649	0.00040418	17.788
USGS-332918112283301	4	4013	29.9	2.522	0.130284	0.0387312	0.0003994	1.54692e-05	3.90134e-05	2.35442e-05	1.03618
AZ014-332821112065101	4	4013	30.3	21.642	0.140734	0.039138	0.0003994	1.56317e-05	0.000338302	0.00032267	14.2007
USGS-332303112322201	4	4013	30.7	0.084	0.151156	0.0395481	0.0003994	1.57955e-05	1.32682e-06	-1.44687e-05	-0.636766
AZ014-333355112212801	4	4013	31.3	2.563	0.166738	0.0401691	0.0003994	1.60435e-05	4.11196e-05	2.50761e-05	1.1036
AZ014-333536112131201	4	4013	32.4	5.187	0.195145	0.0413266	0.0003994	1.65058e-05	8.56158e-05	6.91099e-05	3.04153
AZ014-333721112230401	4	4013	33.3	3.931	0.218236	0.0422919	0.0003994	1.68914e-05	6.64001e-05	4.95087e-05	2.17888
AZ014-334847112310201	4	4013	33.4	4.784	0.220793	0.0424002	0.0003994	1.69346e-05	8.10154e-05	6.40807e-05	2.82019
USGS-332548112304201	4	4013	34.8	0.595	0.25642	0.0439381	0.0003994	1.75489e-05	1.04416e-05	-7.10729e-06	-0.312792
USGS-333413112081101	4	4013	34.9	16.399	0.258953	0.0440495	0.0003994	1.75934e-05	0.000288513	0.00027092	11.9232
USGS-332548112304201	4	4013	35.1	0.341	0.264013	0.0442729	0.0003994	1.76826e-05	6.02977e-06	-1.16528e-05	-0.512841
USGS-332548112304201	4	4013	35.4	0.611	0.27159	0.0446097	0.0003994	1.78171e-05	1.08862e-05	-6.93085e-06	-0.305027
21ARIZ_WQX-62538	4	4013	26	65.881	0.0269354	0.0349282	0.0003994	1.39503e-05	0.000919063	0.000905112	39.834
21ARIZ_WQX-006219	4	4013	20.2	1.019	-0.131848	0.0298001	0.0003994	1.19022e-05	1.21283e-05	2.26141e-07	0.00995248
21ARIZ_WQX-62544	4	4013	25	22.314	0	0.034	0.0003994	1.35796e-05	0.000303015	0.000289436	12.7381
21ARIZ_WQX-17051	4	4013	20.4	7.435	-0.126268	0.0299669	0.0003994	1.19688e-05	8.89878e-05	7.7019e-05	3.38961
21ARIZ_WQX-62558	4	4013	24.7	87.157	-0.00811591	0.0337252	0.0003994	1.34698e-05	0.00117399	0.00116052	51.0745
21ARIZ_WQX-006219	4	4013	20.6	1.024	-0.120696	0.0301343	0.0003994	1.20356e-05	1.23245e-05	2.88856e-07	0.0127125
21ARIZ_WQX-17607	4	4013	19.8	3.123	-0.14303	0.0294688	0.0003994	1.17698e-05	3.67571e-05	2.49873e-05	1.09969
21ARIZ_WQX-17623	4	4013	20.5	3.787	-0.123481	0.0300505	0.0003994	1.20022e-05	4.54522e-05	3.34501e-05	1.47214
21ARIZ_WQX-23176	4	4013	19.7	4.598	-0.14583	0.0293863	0.0003994	1.17369e-05	5.39663e-05	4.22294e-05	1.85852
21ARIZ_WQX-23144	4	4013	20.4	5.673	-0.126268	0.0299669	0.0003994	1.19688e-05	6.78988e-05	5.59301e-05	2.46148
21ARIZ_WQX-23158	4	4013	19.6	1.83	-0.148633	0.0293041	0.0003994	1.17041e-05	2.14184e-05	9.71437e-06	0.427529
21ARIZ_WQX-17048	4	4013	19.6	8.504	-0.148633	0.0293041	0.0003994	1.17041e-05	9.95313e-05	8.78273e-05	3.86528
21ARIZ_WQX-17049	4	4013	20.3	6.848	-0.129057	0.0298834	0.0003994	1.19354e-05	8.17339e-05	6.97984e-05	3.07183
21ARIZ_WQX-17048	4	4013	19.6	7.234	-0.148633	0.0293041	0.0003994	1.17041e-05	8.46672e-05	7.29631e-05	3.21111
21ARIZ_WQX-17052	4	4013	20.4	18.429	-0.126268	0.0299669	0.0003994	1.19688e-05	0.000220572	0.000208604	9.18065
21ARIZ_WQX-16982	4	4013	19.8	3.047	-0.14303	0.0294688	0.0003994	1.17698e-05	3.58626e-05	2.40928e-05	1.06033
21ARIZ_WQX-62559	4	4013	24	69.302	-0.0271168	0.0330904	0.0003994	1.32163e-05	0.000915917	0.000902701	39.7279
21ARIZ_WQX-17033	4	4013	19.7	2.585	-0.14583	0.0293863	0.0003994	1.17369e-05	3.03399e-05	1.8603e-05	0.818718
21ARIZ_WQX-23462	4	4013	19.5	44.923	-0.151437	0.0292221	0.0003994	1.16713e-05	0.000524309	0.000512638	22.5612
21ARIZ_WQX-17055	4	4013	18.3	3.817	-0.185238	0.0282508	0.0003994	1.12834e-05	4.30687e-05	3.17853e-05	1.39887
21ARIZ_WQX-23499	4	4013	19.7	29.302	-0.14583	0.0293863	0.0003994	1.17369e-05	0.000343915	0.000332178	14.6192
21ARIZ_WQX-23775	4	4013	20	18.343	-0.137435	0.0296341	0.0003994	1.18359e-05	0.000217105	0.000205269	9.0339
21ARIZ_WQX-23494	4	4013	19.2	21.434	-0.159861	0.0289769	0.0003994	1.15734e-05	0.000248064	0.00023649	10.4079
21ARIZ_WQX-23412	4	4013	19.5	26.15	-0.151437	0.0292221	0.0003994	1.16713e-05	0.000305204	0.000293533	12.9184
21ARIZ_WQX-17617	4	4013	18.4	3.578	-0.18241	0.0283308	0.0003994	1.13153e-05	4.04862e-05	2.91709e-05	1.28381
21ARIZ_WQX-23451	4	4013	19.6	21.315	-0.148633	0.0293041	0.0003994	1.17041e-05	0.000249472	0.000237768	10.4642
21ARIZ_WQX-23765	4	4013	19.4	48.298	-0.154243	0.0291402	0.0003994	1.16386e-05	0.00056212	0.000550482	24.2267
21ARIZ_WQX-16976	4	4013	18.4	0.799	-0.18241	0.0283308	0.0003994	1.13153e-05	9.04095e-06	-2.27438e-06	-0.100096
21ARIZ_WQX-17058	4	4013	18.4	8.722	-0.18241	0.0283308	0.0003994	1.13153e-05	9.86923e-05	8.7377e-05	3.84546
21ARIZ_WQX-18404	4	4013	18.3	47.403	-0.185238	0.0282508	0.0003994	1.12834e-05	0.000534866	0.000523583	23.0429
21ARIZ_WQX-17619	4	4013	18.4	5.04	-0.18241	0.0283308	0.0003994	1.13153e-05	5.70293e-05	4.57139e-05	2.01187
21ARIZ_WQX-23780	4	4013	19.5	5.601	-0.151437	0.0292221	0.0003994	1.16713e-05	6.53709e-05	5.36996e-05	2.36332
USGS-355224113511401	4	4015	18.5	56.054	-0.179585	0.028411	0.0003994	1.13473e-05	0.000636064	0.000624717	27.4938
USGS-363003112440901	4	4015	25.9	7.913	0.02425	0.0348346	0.0003994	1.39129e-05	0.000110093	9.61801e-05	4.23289
USGS-353113109511901	4	4017	15.6	25.156	-0.262317	0.0261551	0.0003994	1.04463e-05	0.000262788	0.000252342	11.1056
USGS-341603110050501	4	4017	16.2	63.441	-0.245064	0.0266103	0.0003994	1.06281e-05	0.00067426	0.000663631	29.2064
USGS-342118109593301	4	4017	16.5	2.055	-0.236464	0.0268401	0.0003994	1.07199e-05	2.20295e-05	1.13095e-05	0.497732
USGS-345805110002801	4	4017	16.9	18.166	-0.225026	0.0271489	0.0003994	1.08433e-05	0.000196979	0.000186135	8.19181
USGS-355215110375001	4	4017	22.9	0.061	-0.057157	0.0321112	0.0003994	1.28252e-05	7.82337e-07	-1.20429e-05	-0.530006
USGS-360527110122501	4	4017	26.6	0.065	0.0430104	0.0354943	0.0003994	1.41764e-05	9.21466e-07	-1.32549e-05	-0.58335
USGS-363005110250901	4	4017	31.2	0.444	0.164145	0.0400651	0.0003994	1.6002e-05	7.10489e-06	-8.89711e-06	-0.391562
AR008-340740091211501	5	5001	19.2	10.525	-0.159861	0.0289769	0.0003994	1.15734e-05	0.00012181	0.000110236	4.85151
AR008-342553091225101	5	5001	19.3	123.507	-0.157051	0.0290585	0.0003994	1.16059e-05	0.00143342	0.00142181	62.5738
AR001-343014091325401	5	5001	21.1	27.877	-0.106798	0.030556	0.0003994	1.22041e-05	0.000340213	0.000328009	14.4357
AR008-343015091325401	5	5001	24	65.69	-0.0271168	0.0330904	0.0003994	1.32163e-05	0.00086818	0.000854963	37.6269
USGS-341322091261701	5	5001	25.2	8.092	0.00540154	0.0341841	0.0003994	1.36531e-05	0.000110481	9.68281e-05	4.26141
USGS-332108091504401	5	5003	26.5	3.229	0.0403357	0.0353994	0.0003994	1.41385e-05	4.56533e-05	3.15148e-05	1.38697
USGS-361714092302501	5	5005	14	239.689	-0.308678	0.0249702	0.0003994	9.97309e-06	0.00239044	0.00238047	104.764
USGS-361150093025601	5	5009	17.5	120.253	-0.207927	0.0276171	0.0003994	1.10303e-05	0.00132642	0.00131539	57.8904
USGS-361150093025601	5	5009	17.5	120.253	-0.207927	0.0276171	0.0003994	1.10303e-05	0.00132642	0.00131539	57.8904
USGS-361150093025601	5	5009	17.5	118.784	-0.207927	0.0276171	0.0003994	1.10303e-05	0.00131022	0.00129919	57.1772
AR008-331818091233401	5	5017	20.3	15.069	-0.129057	0.0298834	0.0003994	1.19354e-05	0.000179855	0.00016792	7.39014
USGS-333141091253101	5	5017	23.2	1.154	-0.0489421	0.032376	0.0003994	1.2931e-05	1.49224e-05	1.99137e-06	0.0876403
USGS-353422092021001	5	5023	16.8	47.739	-0.227882	0.0270714	0.0003994	1.08123e-05	0.000516169	0.000505357	22.2408
USGS-352634091583201	5	5023	16.9	54.687	-0.225026	0.0271489	0.0003994	1.08433e-05	0.000592985	0.000582142	25.6201
USGS-352822091490601	5	5023	19.3	224.879	-0.157051	0.0290585	0.0003994	1.16059e-05	0.00260993	0.00259833	114.352
USGS-352320092331901	5	5029	16.9	169.239	-0.225026	0.0271489	0.0003994	1.08433e-05	0.0018351	0.00182426	80.2856
USGS-352215092342101	5	5029	17	131.286	-0.222171	0.0272265	0.0003994	1.08743e-05	0.00142764	0.00141676	62.3517
USGS-351725092330901	5	5029	18.2	157.838	-0.188067	0.028171	0.0003994	1.12515e-05	0.00177591	0.00176466	77.6628
USGS-351820092363101	5	5029	18.2	145.085	-0.188067	0.028171	0.0003994	1.12515e-05	0.00163242	0.00162117	71.3478
USGS-350744090055601	5	5035	17	210.473	-0.222171	0.0272265	0.0003994	1.08743e-05	0.00228874	0.00227786	100.249
AR008-351630090193302	5	5035	18.3	380.732	-0.185238	0.0282508	0.0003994	1.12834e-05	0.00429594	0.00428466	188.568
AR008-351630090193301	5	5035	18.4	62.338	-0.18241	0.0283308	0.0003994	1.13153e-05	0.000705375	0.00069406	30.5456
AR008-353243091022101	5	5037	17	124.532	-0.222171	0.0272265	0.0003994	1.08743e-05	0.00135419	0.00134332	59.1194
AR008-351230090474501	5	5037	17.7	75.779	-0.202243	0.0277745	0.0003994	1.10931e-05	0.000840626	0.000829533	36.5078
USGS-352359090451401	5	5037	17.9	2.715	-0.196567	0.0279326	0.0003994	1.11563e-05	3.02893e-05	1.9133e-05	0.842044
USGS-351229090470601	5	5037	18.5	99.924	-0.179585	0.028411	0.0003994	1.13473e-05	0.00113387	0.00112252	49.4023
AR008-352505090565301	5	5037	19.6	219.674	-0.148633	0.0293041	0.0003994	1.17041e-05	0.00257108	0.00255937	112.638
AR008-334916091182501	5	5041	17.8	251.183	-0.199404	0.0278535	0.0003994	1.11247e-05	0.00279433	0.0027832	122.489
AR008-334144091284201	5	5043	18.8	177.531	-0.17112	0.0286525	0.0003994	1.14438e-05	0.00203163	0.00202019	88.9084
USGS-352116092162301	5	5045	17.2	135.355	-0.216467	0.0273822	0.0003994	1.09365e-05	0.0014803	0.00146937	64.6668
USGS-351639092165301	5	5045	17.3	127.583	-0.213618	0.0274603	0.0003994	1.09677e-05	0.00139929	0.00138832	61.0999
USGS-351752092165001	5	5045	17.4	5.614	-0.210772	0.0275386	0.0003994	1.09989e-05	6.17479e-05	5.0749e-05	2.23346
USGS-351628092262701	5	5045	18.6	9.184	-0.176761	0.0284913	0.0003994	1.13794e-05	0.000104509	9.31292e-05	4.09862
USGS-352017092262001	5	5045	21.2	96.981	-0.104025	0.0306409	0.0003994	1.2238e-05	0.00118685	0.00117461	51.6947
USGS-343316092584201	5	5051	17.1	1.196	-0.219318	0.0273043	0.0003994	1.09053e-05	1.30428e-05	2.13744e-06	0.0940688
USGS-343340092584901	5	5051	17.2	47.817	-0.216467	0.0273822	0.0003994	1.09365e-05	0.000522948	0.000512012	22.5336
USGS-343153092582401	5	5051	17.3	4787.81	-0.213618	0.0274603	0.0003994	1.09677e-05	0.052511	0.0525	2310.53
USGS-343250092585901	5	5051	17.8	4.786	-0.199404	0.0278535	0.0003994	1.11247e-05	5.32427e-05	4.2118e-05	1.85361
USGS-343221092590101	5	5051	18	0.698	-0.193731	0.0280119	0.0003994	1.11879e-05	7.80919e-06	-3.37876e-06	-0.148699
USGS-343132092585501	5	5051	18.4	1932.74	-0.18241	0.0283308	0.0003994	1.13153e-05	0.0218696	0.0218583	961.982
USGS-343332092584001	5	5051	18.8	19.434	-0.17112	0.0286525	0.0003994	1.14438e-05	0.000222399	0.000210955	9.28413
USGS-343105092585201	5	5051	19	775.35	-0.165487	0.0288144	0.0003994	1.15085e-05	0.00892308	0.00891157	392.198
USGS-343329092585101	5	5051	19.8	783.449	-0.14303	0.0294688	0.0003994	1.17698e-05	0.00922105	0.00920928	405.301
USGS-343146092584701	5	5051	22.8	129.297	-0.059899	0.0320232	0.0003994	1.27901e-05	0.00165372	0.00164093	72.2173
USGS-341657092242001	5	5053	21.9	87.925	-0.0846607	0.03124	0.0003994	1.24773e-05	0.00109706	0.00108459	47.7326
USGS-360322090290401	5	5055	18.9	39.568	-0.168303	0.0287333	0.0003994	1.14761e-05	0.000454086	0.00044261	19.4793
USGS-353401091415401	5	5063	16.8	612.084	-0.227882	0.0270714	0.0003994	1.08123e-05	0.00661805	0.00660724	290.785
USGS-353617091162803	5	5067	18.4	4.127	-0.18241	0.0283308	0.0003994	1.13153e-05	4.66984e-05	3.5383e-05	1.55721
USGS-340905091495201	5	5069	19.2	175.699	-0.159861	0.0289769	0.0003994	1.15734e-05	0.00203343	0.00202186	88.982
USGS-355758091190501	5	5075	14	399.77	-0.308678	0.0249702	0.0003994	9.97309e-06	0.00398694	0.00397697	175.026
USGS-355758091190501	5	5075	14	399.77	-0.308678	0.0249702	0.0003994	9.97309e-06	0.00398694	0.00397697	175.026
USGS-355758091190501	5	5075	14	394.595	-0.308678	0.0249702	0.0003994	9.97309e-06	0.00393533	0.00392536	172.755
AR008-355714090590001	5	5075	18.6	94.444	-0.176761	0.0284913	0.0003994	1.13794e-05	0.00107472	0.00106334	46.7976
USGS-345358091502701	5	5085	17.5	42.598	-0.207927	0.0276171	0.0003994	1.10303e-05	0.000469867	0.000458837	20.1934
AR008-343841092033701	5	5085	18.9	208.155	-0.168303	0.0287333	0.0003994	1.14761e-05	0.00238881	0.00237733	104.626
AR008-343430091544701	5	5085	19	420.236	-0.165487	0.0288144	0.0003994	1.15085e-05	0.00483627	0.00482476	212.338
AR008-344543091510601	5	5085	19.5	8.283	-0.151437	0.0292221	0.0003994	1.16713e-05	9.66733e-05	8.5002e-05	3.74094
AR008-343609091474601	5	5085	21.2	376.47	-0.104025	0.0306409	0.0003994	1.2238e-05	0.00460723	0.00459499	202.226
USGS-354913093460101	5	5087	15.9	58.11	-0.253682	0.0263819	0.0003994	1.05369e-05	0.000612302	0.000601765	26.4837
USGS-354913093460101	5	5087	15.9	58.11	-0.253682	0.0263819	0.0003994	1.05369e-05	0.000612302	0.000601765	26.4837
USGS-354913093460101	5	5087	15.9	58.102	-0.253682	0.0263819	0.0003994	1.05369e-05	0.000612217	0.00060168	26.48
USGS-355251090095201	5	5093	22.6	33.364	-0.0653886	0.0318479	0.0003994	1.27201e-05	0.000424392	0.000411672	18.1177
USGS-345616091150201	5	5095	17.5	11.948	-0.207927	0.0276171	0.0003994	1.10303e-05	0.000131789	0.000120759	5.31461
USGS-345618091150902	5	5095	17.9	51.641	-0.196567	0.0279326	0.0003994	1.11563e-05	0.000576121	0.000564965	24.8641
USGS-360656093070601	5	5101	15.2	1310.28	-0.273859	0.0258549	0.0003994	1.03265e-05	0.0135305	0.0135202	595.023
USGS-334137093013401	5	5103	16.9	343.586	-0.225026	0.0271489	0.0003994	1.08433e-05	0.00372559	0.00371475	163.486
AR008-353224090264601	5	5111	17.3	90.543	-0.213618	0.0274603	0.0003994	1.09677e-05	0.000993044	0.000982077	43.2212
AR008-353831090502401	5	5111	19.7	880.921	-0.14583	0.0293863	0.0003994	1.17369e-05	0.0103393	0.0103276	454.515
USDA-353816090511301	5	5111	20.6	1012.7	-0.120696	0.0301343	0.0003994	1.20356e-05	0.0121885	0.0121765	535.888
AR008-344649091330001	5	5117	18.5	9.893	-0.179585	0.028411	0.0003994	1.13473e-05	0.000112259	0.000100912	4.44113
AR008-344659091293701	5	5117	18.6	93.092	-0.176761	0.0284913	0.0003994	1.13794e-05	0.00105933	0.00104795	46.1205
USGS-344653091382701	5	5117	19.3	14.197	-0.157051	0.0290585	0.0003994	1.16059e-05	0.00016477	0.000153164	6.74073
AR008-344651091355101	5	5117	20.3	144.271	-0.129057	0.0298834	0.0003994	1.19354e-05	0.00172194	0.00171	75.2572
AR008-344659091293702	5	5117	20.3	77.535	-0.129057	0.0298834	0.0003994	1.19354e-05	0.000925414	0.000913479	40.2022
USGS-344651091355102	5	5117	20.4	144.448	-0.126268	0.0299669	0.0003994	1.19688e-05	0.00172887	0.0017169	75.5606
AR008-343826091361302	5	5117	21.7	233.122	-0.0901839	0.0310679	0.0003994	1.24085e-05	0.0028927	0.00288029	126.762
USGS-362139090452801	5	5121	16.2	95.54	-0.245064	0.0266103	0.0003994	1.06281e-05	0.00101541	0.00100478	44.2205
USGS-361255090572101	5	5121	16.4	88.993	-0.239329	0.0267633	0.0003994	1.06893e-05	0.00095127	0.00094058	41.3949
USGS-350214090480102	5	5123	17.4	32.093	-0.210772	0.0275386	0.0003994	1.09989e-05	0.000352988	0.000341989	15.051
USGS-335806094100102	5	5133	23.8	21.177	-0.0325621	0.0329107	0.0003994	1.31445e-05	0.000278362	0.000265217	11.6722
USGS-355848091332201	5	5135	13.7	82.93	-0.317428	0.0247526	0.0003994	9.8862e-06	0.000819863	0.000809977	35.6471
USGS-355848091332201	5	5135	13.7	82.93	-0.317428	0.0247526	0.0003994	9.8862e-06	0.000819863	0.000809977	35.6471
USGS-361325091363701	5	5135	14.7	298.799	-0.288332	0.0254834	0.0003994	1.01781e-05	0.0030412	0.00303102	133.395
USGS-355804092135201	5	5137	20.1	16.437	-0.13464	0.029717	0.0003994	1.1869e-05	0.00019509	0.000183221	8.06358
USGS-355804092135201	5	5137	20.1	16.437	-0.13464	0.029717	0.0003994	1.1869e-05	0.00019509	0.000183221	8.06358
USGS-355804092135201	5	5137	20.1	16.245	-0.13464	0.029717	0.0003994	1.1869e-05	0.000192812	0.000180943	7.96328
USGS-354147092164801	5	5141	15.7	32.186	-0.259437	0.0262305	0.0003994	1.04765e-05	0.000337196	0.000326719	14.3789
USGS-353146092155601	5	5141	16.1	11.666	-0.247934	0.026534	0.0003994	1.05977e-05	0.000123632	0.000113035	4.97466
USGS-352853092395801	5	5141	16.5	86.666	-0.236464	0.0268401	0.0003994	1.07199e-05	0.000929053	0.000918333	40.4159
USGS-352503092180501	5	5141	17	1226.24	-0.222171	0.0272265	0.0003994	1.08743e-05	0.0133344	0.0133236	586.37
USGS-353601092254601	5	5141	17.8	19.827	-0.199404	0.0278535	0.0003994	1.11247e-05	0.000220569	0.000209444	9.21764
USGS-353339092315701	5	5141	17.9	56.14	-0.196567	0.0279326	0.0003994	1.11563e-05	0.000626313	0.000615157	27.0731
USGS-352559092272601	5	5141	18	27.997	-0.193731	0.0280119	0.0003994	1.11879e-05	0.000313229	0.000302041	13.2928
USGS-353012092383101	5	5141	18.2	31.879	-0.188067	0.028171	0.0003994	1.12515e-05	0.000358687	0.000347435	15.2906
USGS-352852092201101	5	5141	18.4	28.47	-0.18241	0.0283308	0.0003994	1.13153e-05	0.000322147	0.000310832	13.6797
USGS-352340091430601	5	5145	16.4	12.617	-0.239329	0.0267633	0.0003994	1.06893e-05	0.000134866	0.000124177	5.46504
USGS-352701091455701	5	5145	17	1.337	-0.222171	0.0272265	0.0003994	1.08743e-05	1.45389e-05	3.66462e-06	0.16128
USGS-351955091421401	5	5145	17.5	109.182	-0.207927	0.0276171	0.0003994	1.10303e-05	0.00120431	0.00119328	52.516
USGS-352212091435601	5	5145	18.4	398.962	-0.18241	0.0283308	0.0003994	1.13153e-05	0.00451439	0.00450307	198.18
USGS-350405091524202	5	5145	18.6	241.411	-0.176761	0.0284913	0.0003994	1.13794e-05	0.00274712	0.00273574	120.4
USGS-352208091493901	5	5145	18.8	72.38	-0.17112	0.0286525	0.0003994	1.14438e-05	0.000828303	0.000816859	35.95
USGS-351256091591001	5	5145	19	124.074	-0.165487	0.0288144	0.0003994	1.15085e-05	0.0014279	0.00141639	62.3354
USGS-351712091565601	5	5145	19.3	181.725	-0.157051	0.0290585	0.0003994	1.16059e-05	0.00210909	0.00209748	92.3103
USGS-353130091391101	5	5145	19.7	4.313	-0.14583	0.0293863	0.0003994	1.17369e-05	5.06213e-05	3.88844e-05	1.7113
USGS-351305091143401	5	5147	17	4.987	-0.222171	0.0272265	0.0003994	1.08743e-05	5.42299e-05	4.33556e-05	1.90808
USGS-373200122010001	6	6001	18	11.953	-0.193731	0.0280119	0.0003994	1.11879e-05	0.00013373	0.000122542	5.39306
USGS-374000121520001	6	6001	19	35.696	-0.165487	0.0288144	0.0003994	1.15085e-05	0.000410806	0.000399297	17.5731
USGS-374100121520001	6	6001	19.5	26.177	-0.151437	0.0292221	0.0003994	1.16713e-05	0.000305519	0.000293848	12.9323
USGS-373700122050001	6	6001	22.5	10.966	-0.0681361	0.0317605	0.0003994	1.26852e-05	0.000139105	0.00012642	5.56376
USGS-382958120321401	6	6005	12	1267	-0.367361	0.023547	0.0003994	9.40468e-06	0.0119157	0.0119063	523.996
USGS-382739120310701	6	6005	12	219.973	-0.367361	0.023547	0.0003994	9.40468e-06	0.00206878	0.00205937	90.6329
USGS-382931120350401	6	6005	13.5	1063.22	-0.323272	0.0246084	0.0003994	9.8286e-06	0.01045	0.0104401	459.47
USGS-382931120350401	6	6005	13.5	1133.77	-0.323272	0.0246084	0.0003994	9.8286e-06	0.0111433	0.0111335	489.985
USGS-382803120385801	6	6005	13.5	231.654	-0.323272	0.0246084	0.0003994	9.8286e-06	0.00227683	0.00226701	99.7709
USGS-382404120390701	6	6005	15	17.22	-0.279642	0.0257058	0.0003994	1.02669e-05	0.000176796	0.000166529	7.32896
USGS-382347120420401	6	6005	15.5	224.532	-0.2652	0.0260798	0.0003994	1.04163e-05	0.00233879	0.00232837	102.472
USGS-382514120444801	6	6005	16	68.095	-0.250807	0.0264579	0.0003994	1.05673e-05	0.000719578	0.000709011	31.2036
USGS-382137120403401	6	6005	16	21.389	-0.250807	0.0264579	0.0003994	1.05673e-05	0.000226023	0.000215456	9.48222
USGS-383125120475601	6	6005	17.5	64.311	-0.207927	0.0276171	0.0003994	1.10303e-05	0.000709367	0.000698337	30.7338
USGS-383021120492101	6	6005	18	93.708	-0.193731	0.0280119	0.0003994	1.11879e-05	0.0010484	0.00103721	45.6477
USGS-382007120470201	6	6005	18.5	76.254	-0.179585	0.028411	0.0003994	1.13473e-05	0.00086528	0.000853933	37.5816
USGS-382539120550101	6	6005	18.5	137.057	-0.179585	0.028411	0.0003994	1.13473e-05	0.00155523	0.00154389	67.9464
USGS-382539120550101	6	6005	18.5	141.435	-0.179585	0.028411	0.0003994	1.13473e-05	0.00160491	0.00159356	70.1328
USGS-382408120543601	6	6005	19	24.637	-0.165487	0.0288144	0.0003994	1.15085e-05	0.000283534	0.000272025	11.9718
USGS-382149120524201	6	6005	19.5	0.026	-0.151437	0.0292221	0.0003994	1.16713e-05	3.03453e-07	-1.13678e-05	-0.500298
USGS-382149120524201	6	6005	19.5	0.034	-0.151437	0.0292221	0.0003994	1.16713e-05	3.96824e-07	-1.12745e-05	-0.496189
USGS-382231120583401	6	6005	20	22.16	-0.137435	0.0296341	0.0003994	1.18359e-05	0.000262283	0.000250447	11.0222
USGS-382603120554101	6	6005	20	14.825	-0.137435	0.0296341	0.0003994	1.18359e-05	0.000175467	0.000163631	7.20139
USGS-381618120582101	6	6005	21	10.452	-0.109574	0.0304713	0.0003994	1.21703e-05	0.000127203	0.000115033	5.06261
USGS-381622120594901	6	6005	21.5	10.931	-0.0957145	0.0308966	0.0003994	1.23401e-05	0.00013489	0.00012255	5.39341
USGS-400400121330001	6	6007	7.5	37.003	-0.502458	0.0205714	0.0003994	8.21622e-06	0.000304025	0.000295809	13.0185
USGS-400400121330001	6	6007	7.5	29.876	-0.502458	0.0205714	0.0003994	8.21622e-06	0.000245468	0.000237252	10.4414
USGS-400500121330001	6	6007	8.5	62.989	-0.472064	0.0212063	0.0003994	8.46978e-06	0.000533503	0.000525033	23.1067
USGS-400500121330001	6	6007	8.5	71.139	-0.472064	0.0212063	0.0003994	8.46978e-06	0.000602532	0.000594062	26.1447
USGS-395500121430001	6	6007	12.5	412.032	-0.352613	0.0238969	0.0003994	9.54441e-06	0.0039326	0.00392306	172.654
USGS-394500121360001	6	6007	13	158.042	-0.337917	0.0242506	0.0003994	9.68571e-06	0.00153075	0.00152106	66.942
USGS-394800121350001	6	6007	13	36.265	-0.337917	0.0242506	0.0003994	9.68571e-06	0.000351252	0.000341567	15.0323
USGS-395200121400001	6	6007	13.5	81.363	-0.323272	0.0246084	0.0003994	9.8286e-06	0.000799684	0.000789856	34.7616
USGS-395200121400001	6	6007	13.5	89.071	-0.323272	0.0246084	0.0003994	9.8286e-06	0.000875443	0.000865615	38.0957
USGS-395300121390001	6	6007	13.5	79.091	-0.323272	0.0246084	0.0003994	9.8286e-06	0.000777354	0.000767525	33.7788
USGS-395300121390001	6	6007	13.5	58.941	-0.323272	0.0246084	0.0003994	9.8286e-06	0.000579308	0.000569479	25.0628
USGS-395300121390001	6	6007	13.5	37.181	-0.323272	0.0246084	0.0003994	9.8286e-06	0.000365437	0.000355609	15.6503
USGS-394800121340001	6	6007	14	205.667	-0.308678	0.0249702	0.0003994	9.97309e-06	0.00205114	0.00204116	89.8316
USGS-394800121340001	6	6007	14	222.935	-0.308678	0.0249702	0.0003994	9.97309e-06	0.00222335	0.00221338	97.4108
USGS-395300121440001	6	6007	14	334.141	-0.308678	0.0249702	0.0003994	9.97309e-06	0.00333242	0.00332245	146.221
USGS-394500121360001	6	6007	14	108.445	-0.308678	0.0249702	0.0003994	9.97309e-06	0.00108153	0.00107156	47.1593
USGS-394500121360001	6	6007	14	62.884	-0.308678	0.0249702	0.0003994	9.97309e-06	0.000627148	0.000617175	27.1619
USGS-394400121340001	6	6007	15.5	188.382	-0.2652	0.0260798	0.0003994	1.04163e-05	0.00196224	0.00195182	85.8997
USGS-394400121340001	6	6007	16	196.98	-0.250807	0.0264579	0.0003994	1.05673e-05	0.00208154	0.00207097	91.1436
USGS-394600121410001	6	6007	17	75.944	-0.222171	0.0272265	0.0003994	1.08743e-05	0.000825834	0.00081496	35.8664
USGS-394600121410001	6	6007	17	82.465	-0.222171	0.0272265	0.0003994	1.08743e-05	0.000896745	0.000885871	38.9872
USGS-392910121451101	6	6007	17.5	54.216	-0.207927	0.0276171	0.0003994	1.10303e-05	0.000598016	0.000586986	25.8333
USGS-392910121451101	6	6007	17.5	51.255	-0.207927	0.0276171	0.0003994	1.10303e-05	0.000565356	0.000554326	24.3959
USGS-394300121480001	6	6007	19	16.122	-0.165487	0.0288144	0.0003994	1.15085e-05	0.000185539	0.000174031	7.6591
USGS-392542121452501	6	6007	19	18.841	-0.165487	0.0288144	0.0003994	1.15085e-05	0.000216831	0.000205322	9.03624
USGS-392200121413201	6	6007	19	27.716	-0.165487	0.0288144	0.0003994	1.15085e-05	0.000318968	0.00030746	13.5313
USGS-392924121504801	6	6007	19.1	56.504	-0.162673	0.0288955	0.0003994	1.15409e-05	0.000652106	0.000640565	28.1913
USGS-395000121490001	6	6007	19.5	28.796	-0.151437	0.0292221	0.0003994	1.16713e-05	0.000336086	0.000324415	14.2775
USGS-394600121460001	6	6007	20	30.839	-0.137435	0.0296341	0.0003994	1.18359e-05	0.000365006	0.00035317	15.543
USGS-393230121422201	6	6007	20.5	139.958	-0.123481	0.0300505	0.0003994	1.20022e-05	0.0016798	0.0016678	73.3998
USGS-393630121455401	6	6007	20.5	15.33	-0.123481	0.0300505	0.0003994	1.20022e-05	0.000183993	0.000171991	7.56933
USGS-395200121460001	6	6007	20.5	17.701	-0.123481	0.0300505	0.0003994	1.20022e-05	0.00021245	0.000200448	8.82173
USGS-395200121460001	6	6007	21	17.703	-0.109574	0.0304713	0.0003994	1.21703e-05	0.00021545	0.00020328	8.94634
USGS-395200121460001	6	6007	21.5	11.373	-0.0957145	0.0308966	0.0003994	1.23401e-05	0.000140344	0.000128004	5.63345
USGS-393900121370001	6	6007	22	43.538	-0.0819019	0.0313263	0.0003994	1.25117e-05	0.000544736	0.000532224	23.4232
USGS-395200121460001	6	6007	25	16.14	0	0.034	0.0003994	1.35796e-05	0.000219175	0.000205595	9.04824
USGS-382219120283401	6	6009	14	50.593	-0.308678	0.0249702	0.0003994	9.97309e-06	0.000504569	0.000494596	21.7671
USGS-382352120285401	6	6009	14.5	151.506	-0.294135	0.025336	0.0003994	1.01192e-05	0.00153312	0.001523	67.0272
USGS-382242120321601	6	6009	15	286.914	-0.279642	0.0257058	0.0003994	1.02669e-05	0.00294572	0.00293545	129.189
USGS-381200120490001	6	6009	19	95.366	-0.165487	0.0288144	0.0003994	1.15085e-05	0.00109752	0.00108601	47.7952
USGS-380614120541601	6	6009	20	84.309	-0.137435	0.0296341	0.0003994	1.18359e-05	0.000997869	0.000986033	43.3953
USGS-380903120562601	6	6009	20	44.363	-0.137435	0.0296341	0.0003994	1.18359e-05	0.000525074	0.000513238	22.5876
USGS-380434120544601	6	6009	20.5	50.228	-0.123481	0.0300505	0.0003994	1.20022e-05	0.000602845	0.000590843	26.003
USGS-380434120544601	6	6009	20.5	52.641	-0.123481	0.0300505	0.0003994	1.20022e-05	0.000631806	0.000619804	27.2776
USGS-381222120571301	6	6009	20.5	51.695	-0.123481	0.0300505	0.0003994	1.20022e-05	0.000620452	0.00060845	26.7779
USGS-380738120555602	6	6009	21.5	20.002	-0.0957145	0.0308966	0.0003994	1.23401e-05	0.000246827	0.000234487	10.3198
USGS-380738120555602	6	6009	21.5	20.499	-0.0957145	0.0308966	0.0003994	1.23401e-05	0.00025296	0.00024062	10.5897
USGS-380738120555603	6	6009	22	33.839	-0.0819019	0.0313263	0.0003994	1.25117e-05	0.000423384	0.000410873	18.0825
USGS-380738120555603	6	6009	22	36.709	-0.0819019	0.0313263	0.0003994	1.25117e-05	0.000459293	0.000446781	19.6629
USGS-380946120554402	6	6009	22	16.875	-0.0819019	0.0313263	0.0003994	1.25117e-05	0.000211135	0.000198624	8.74143
USGS-380946120554402	6	6009	22	17.541	-0.0819019	0.0313263	0.0003994	1.25117e-05	0.000219468	0.000206957	9.10816
USGS-380946120554401	6	6009	22.5	26.099	-0.0681361	0.0317605	0.0003994	1.26852e-05	0.00033107	0.000318385	14.0121
USGS-380946120554401	6	6009	22.5	27.16	-0.0681361	0.0317605	0.0003994	1.26852e-05	0.000344529	0.000331844	14.6044
USGS-380738120555601	6	6009	23.5	4.129	-0.0407438	0.0326426	0.0003994	1.30374e-05	5.38316e-05	4.07941e-05	1.79535
USGS-380738120555601	6	6009	23.5	4.211	-0.0407438	0.0326426	0.0003994	1.30374e-05	5.49006e-05	4.18632e-05	1.8424
USGS-380946120554403	6	6009	26	18.934	0.0269354	0.0349282	0.0003994	1.39503e-05	0.000264136	0.000250185	11.0107
USGS-380946120554403	6	6009	26	21.552	0.0269354	0.0349282	0.0003994	1.39503e-05	0.000300658	0.000286707	12.618
USGS-392000121560001	6	6011	18.5	30.126	-0.179585	0.028411	0.0003994	1.13473e-05	0.00034185	0.000330503	14.5454
USGS-390856122044301	6	6011	18.9	39.174	-0.168303	0.0287333	0.0003994	1.14761e-05	0.000449565	0.000438088	19.2803
USGS-390900122030001	6	6011	19	18.232	-0.165487	0.0288144	0.0003994	1.15085e-05	0.000209822	0.000198314	8.72778
USGS-390856122044301	6	6011	19.4	37.207	-0.154243	0.0291402	0.0003994	1.16386e-05	0.000433037	0.000421398	18.5457
USGS-391653122101401	6	6011	19.5	15.36	-0.151437	0.0292221	0.0003994	1.16713e-05	0.000179271	0.0001676	7.37606
USGS-385543121552101	6	6011	20	40.899	-0.137435	0.0296341	0.0003994	1.18359e-05	0.000484075	0.000472239	20.7832
USGS-385543121552101	6	6011	20.5	17.679	-0.123481	0.0300505	0.0003994	1.20022e-05	0.000212186	0.000200184	8.81011
USGS-391059122043601	6	6011	20.8	97.421	-0.115131	0.0303025	0.0003994	1.21028e-05	0.00117907	0.00116696	51.3581
USGS-390856122044301	6	6011	21.2	51.625	-0.104025	0.0306409	0.0003994	1.2238e-05	0.000631786	0.000619548	27.2663
USGS-390000122080001	6	6011	21.5	12.304	-0.0957145	0.0308966	0.0003994	1.23401e-05	0.000151833	0.000139492	6.13906
USGS-391947122094501	6	6011	22.6	19.05	-0.0653886	0.0318479	0.0003994	1.27201e-05	0.000242317	0.000229597	10.1046
USGS-413430124040001	6	6015	10	59.782	-0.426874	0.0221866	0.0003994	8.86131e-06	0.000529747	0.000520886	22.9242
USGS-415522124084301	6	6015	11	57.21	-0.397013	0.0228591	0.0003994	9.12991e-06	0.000522322	0.000513192	22.5856
USGS-415800123440001	6	6015	11.5	22.129	-0.382161	0.0232011	0.0003994	9.26652e-06	0.000205059	0.000195792	8.61682
USGS-415522124084301	6	6015	12	78.813	-0.367361	0.023547	0.0003994	9.40468e-06	0.000741211	0.000731806	32.2068
USGS-415522124084301	6	6015	13	73.727	-0.337917	0.0242506	0.0003994	9.68571e-06	0.000714098	0.000704413	31.0012
USGS-415522124084301	6	6015	14	65.653	-0.308678	0.0249702	0.0003994	9.97309e-06	0.000654763	0.00064479	28.3772
USGS-415332124104201	6	6015	14.5	54.513	-0.294135	0.025336	0.0003994	1.01192e-05	0.000551628	0.000541508	23.8318
USGS-384917120035001	6	6017	6.5	1159.55	-0.533071	0.0199512	0.0003994	7.96851e-06	0.00923986	0.00923189	406.295
USGS-385200120000001	6	6017	8	0.973	-0.487234	0.020887	0.0003994	8.34226e-06	8.11702e-06	-2.25241e-07	-0.00991286
USGS-385200120000001	6	6017	8	1.083	-0.487234	0.020887	0.0003994	8.34226e-06	9.03467e-06	6.92408e-07	0.0304729
USGS-384800120050001	6	6017	8.5	13.975	-0.472064	0.0212063	0.0003994	8.46978e-06	0.000118365	0.000109895	4.8365
USGS-385131120021601	6	6017	10.5	0.456	-0.411917	0.0225209	0.0003994	8.99484e-06	4.10165e-06	-4.89319e-06	-0.21535
USGS-385131120021601	6	6017	10.5	0.492	-0.411917	0.0225209	0.0003994	8.99484e-06	4.42546e-06	-4.56938e-06	-0.201098
USGS-383450120334101	6	6017	11	366.437	-0.397013	0.0228591	0.0003994	9.12991e-06	0.00334554	0.00333641	146.835
USGS-384527120334301	6	6017	11	36.487	-0.397013	0.0228591	0.0003994	9.12991e-06	0.000333123	0.000323993	14.2589
USGS-383306120561901	6	6017	12	126.206	-0.367361	0.023547	0.0003994	9.40468e-06	0.00118693	0.00117752	51.8228
USGS-385559120471701	6	6017	12.5	158.108	-0.352613	0.0238969	0.0003994	9.54441e-06	0.00150905	0.0014995	65.9931
USGS-385455120481601	6	6017	12.5	214.954	-0.352613	0.0238969	0.0003994	9.54441e-06	0.00205161	0.00204206	89.8712
USGS-383730120341101	6	6017	12.5	616.027	-0.352613	0.0238969	0.0003994	9.54441e-06	0.00587961	0.00587007	258.342
USGS-384642120362901	6	6017	13	867.631	-0.337917	0.0242506	0.0003994	9.68571e-06	0.00840362	0.00839394	369.417
USGS-385908120442601	6	6017	13	215.312	-0.337917	0.0242506	0.0003994	9.68571e-06	0.00208545	0.00207576	91.3544
USGS-385500120000001	6	6017	13	0.4	-0.337917	0.0242506	0.0003994	9.68571e-06	3.87428e-06	-5.81143e-06	-0.255761
USGS-384235120405201	6	6017	14	83.293	-0.308678	0.0249702	0.0003994	9.97309e-06	0.000830689	0.000820716	36.1197
USGS-383424120402901	6	6017	14	253.451	-0.308678	0.0249702	0.0003994	9.97309e-06	0.00252769	0.00251772	110.805
USGS-383830120443801	6	6017	14	229.276	-0.308678	0.0249702	0.0003994	9.97309e-06	0.00228659	0.00227662	100.194
USGS-385028120484701	6	6017	14.5	292.35	-0.294135	0.025336	0.0003994	1.01192e-05	0.00295835	0.00294823	129.751
USGS-384039120432601	6	6017	14.5	142.93	-0.294135	0.025336	0.0003994	1.01192e-05	0.00144634	0.00143622	63.2079
USGS-384239120392101	6	6017	14.5	28.969	-0.294135	0.025336	0.0003994	1.01192e-05	0.000293143	0.000283024	12.4559
USGS-384617120460001	6	6017	14.5	76.842	-0.294135	0.025336	0.0003994	1.01192e-05	0.000777579	0.00076746	33.7759
USGS-383945120362101	6	6017	15	363.915	-0.279642	0.0257058	0.0003994	1.02669e-05	0.00373628	0.00372602	163.982
USGS-383945120362101	6	6017	15	367.455	-0.279642	0.0257058	0.0003994	1.02669e-05	0.00377263	0.00376236	165.582
USGS-383900120360001	6	6017	15	17.696	-0.279642	0.0257058	0.0003994	1.02669e-05	0.000181683	0.000171416	7.54404
USGS-384329120572601	6	6017	15.5	56.883	-0.2652	0.0260798	0.0003994	1.04163e-05	0.000592509	0.000582092	25.6179
USGS-385430120534501	6	6017	15.5	133.292	-0.2652	0.0260798	0.0003994	1.04163e-05	0.00138841	0.00137799	60.6453
USGS-384221120565801	6	6017	15.5	107.605	-0.2652	0.0260798	0.0003994	1.04163e-05	0.00112084	0.00111043	48.8699
USGS-384105120404901	6	6017	16	338.319	-0.250807	0.0264579	0.0003994	1.05673e-05	0.00357511	0.00356454	156.875
USGS-385526120545601	6	6017	16	152.121	-0.250807	0.0264579	0.0003994	1.05673e-05	0.0016075	0.00159694	70.2812
USGS-384852120540501	6	6017	16	143.664	-0.250807	0.0264579	0.0003994	1.05673e-05	0.00151814	0.00150757	66.3481
USGS-384346120425201	6	6017	16.5	122.003	-0.236464	0.0268401	0.0003994	1.07199e-05	0.00130786	0.00129714	57.0873
USGS-384504120572001	6	6017	17	135.912	-0.222171	0.0272265	0.0003994	1.08743e-05	0.00147794	0.00146707	64.5656
USGS-384512120532401	6	6017	17.5	94.789	-0.207927	0.0276171	0.0003994	1.10303e-05	0.00104555	0.00103452	45.5291
USGS-383532120504501	6	6017	17.5	115.15	-0.207927	0.0276171	0.0003994	1.10303e-05	0.00127013	0.0012591	55.4132
USGS-383933120570401	6	6017	17.5	171.82	-0.207927	0.0276171	0.0003994	1.10303e-05	0.00189522	0.00188419	82.9231
USGS-384902121005801	6	6017	17.5	88.814	-0.207927	0.0276171	0.0003994	1.10303e-05	0.000979641	0.000968611	42.6286
USGS-385306120592301	6	6017	18	227.624	-0.193731	0.0280119	0.0003994	1.11879e-05	0.00254665	0.00253546	111.586
USGS-383348120464801	6	6017	18	35.331	-0.193731	0.0280119	0.0003994	1.11879e-05	0.000395281	0.000384093	16.904
USGS-384551120544201	6	6017	18.5	35.649	-0.179585	0.028411	0.0003994	1.13473e-05	0.000404521	0.000393174	17.3036
USGS-383535120572901	6	6017	18.5	37.1	-0.179585	0.028411	0.0003994	1.13473e-05	0.000420986	0.000409639	18.0282
USGS-383535120572901	6	6017	18.5	37.828	-0.179585	0.028411	0.0003994	1.13473e-05	0.000429247	0.0004179	18.3918
USGS-384945121034801	6	6017	18.5	150.188	-0.179585	0.028411	0.0003994	1.13473e-05	0.00170424	0.00169289	74.504
USGS-383837121025801	6	6017	18.5	14.564	-0.179585	0.028411	0.0003994	1.13473e-05	0.000165263	0.000153915	6.77382
USGS-383554120570601	6	6017	19.5	121.091	-0.151437	0.0292221	0.0003994	1.16713e-05	0.00141329	0.00140162	61.6851
USGS-363806119345301	6	6019	19.2	139.632	-0.159861	0.0289769	0.0003994	1.15734e-05	0.00161601	0.00160444	70.6114
USGS-363418119384201	6	6019	19.3	7.39	-0.157051	0.0290585	0.0003994	1.16059e-05	8.57679e-05	7.4162e-05	3.26387
USGS-363107119372201	6	6019	19.6	90.499	-0.148633	0.0293041	0.0003994	1.17041e-05	0.00105921	0.0010475	46.1006
USGS-364200119420002	6	6019	19.6	37.352	-0.148633	0.0293041	0.0003994	1.17041e-05	0.00043717	0.000425466	18.7248
USGS-364200119420002	6	6019	19.6	55.765	-0.148633	0.0293041	0.0003994	1.17041e-05	0.000652677	0.000640973	28.2092
USGS-364200119420003	6	6019	22.8	30.17	-0.059899	0.0320232	0.0003994	1.27901e-05	0.000385877	0.000373087	16.4195
USGS-364200119420003	6	6019	22.8	45.585	-0.059899	0.0320232	0.0003994	1.27901e-05	0.000583036	0.000570246	25.0965
USGS-364200119420003	6	6019	23.1	47.158	-0.0516785	0.0322876	0.0003994	1.28957e-05	0.000608133	0.000595237	26.1964
USGS-364200119420003	6	6019	23.3	58.591	-0.0462075	0.0324647	0.0003994	1.29664e-05	0.000759714	0.000746748	32.8644
USGS-364200119420003	6	6019	23.4	36.728	-0.0434747	0.0325535	0.0003994	1.30019e-05	0.000477533	0.000464531	20.444
USGS-364200119420001	6	6019	23.4	6.212	-0.0434747	0.0325535	0.0003994	1.30019e-05	8.07677e-05	6.77658e-05	2.98237
USGS-364200119420001	6	6019	23.4	6.855	-0.0434747	0.0325535	0.0003994	1.30019e-05	8.91279e-05	7.6126e-05	3.35031
USGS-364200119420001	6	6019	23.4	4.305	-0.0434747	0.0325535	0.0003994	1.30019e-05	5.59731e-05	4.29712e-05	1.89116
USGS-364200119420003	6	6019	23.5	29.189	-0.0407438	0.0326426	0.0003994	1.30374e-05	0.00038055	0.000367512	16.1742
USGS-364200119420003	6	6019	23.5	29.384	-0.0407438	0.0326426	0.0003994	1.30374e-05	0.000383092	0.000370055	16.2861
USGS-364200119420001	6	6019	23.6	5.449	-0.0380147	0.0327318	0.0003994	1.30731e-05	7.12351e-05	5.81621e-05	2.55971
USGS-364200119420001	6	6019	24.1	3.844	-0.0243969	0.0331805	0.0003994	1.32523e-05	5.09419e-05	3.76896e-05	1.65872
USGS-364200119420001	6	6019	24.1	4.315	-0.0243969	0.0331805	0.0003994	1.32523e-05	5.71837e-05	4.39314e-05	1.93342
USGS-364200119420003	6	6019	24.3	42.145	-0.0189626	0.0333613	0.0003994	1.33245e-05	0.000561562	0.000548237	24.1279
USGS-364200119420003	6	6019	24.3	47.006	-0.0189626	0.0333613	0.0003994	1.33245e-05	0.000626332	0.000613008	26.9785
USGS-364200119420001	6	6019	24.3	6.79	-0.0189626	0.0333613	0.0003994	1.33245e-05	9.04735e-05	7.7149e-05	3.39533
USGS-364200119420001	6	6019	24.3	7.291	-0.0189626	0.0333613	0.0003994	1.33245e-05	9.71491e-05	8.38246e-05	3.68912
USGS-364200119420002	6	6019	24.5	46.823	-0.0135356	0.0335429	0.0003994	1.3397e-05	0.000627289	0.000613892	27.0174
USGS-364200119420002	6	6019	24.5	50.118	-0.0135356	0.0335429	0.0003994	1.3397e-05	0.000671432	0.000658035	28.9601
USGS-364200119420003	6	6019	24.9	45.505	-0.00270349	0.0339082	0.0003994	1.35429e-05	0.000616271	0.000602728	26.5261
USGS-364200119420003	6	6019	24.9	48.98	-0.00270349	0.0339082	0.0003994	1.35429e-05	0.000663333	0.00064979	28.5973
USGS-364200119420003	6	6019	25	37.678	0	0.034	0.0003994	1.35796e-05	0.000511652	0.000498073	21.9202
USGS-364200119420003	6	6019	25	38.055	0	0.034	0.0003994	1.35796e-05	0.000516772	0.000503192	22.1455
USGS-364200119420002	6	6019	25.3	50.208	0.00809959	0.0342765	0.0003994	1.369e-05	0.000687349	0.000673659	29.6477
USGS-364200119420002	6	6019	25.3	50.684	0.00809959	0.0342765	0.0003994	1.369e-05	0.000693866	0.000680176	29.9345
USGS-364200119420003	6	6019	25.4	38.144	0.0107958	0.034369	0.0003994	1.3727e-05	0.000523603	0.000509876	22.4396
USGS-364200119420003	6	6019	25.4	38.522	0.0107958	0.034369	0.0003994	1.3727e-05	0.000528791	0.000515064	22.668
USGS-364200119420001	6	6019	25.9	4.975	0.02425	0.0348346	0.0003994	1.39129e-05	6.92168e-05	5.53039e-05	2.43392
USGS-364200119420001	6	6019	25.9	5.625	0.02425	0.0348346	0.0003994	1.39129e-05	7.82602e-05	6.43473e-05	2.83192
USGS-364200119420001	6	6019	26.7	6.452	0.0456833	0.0355893	0.0003994	1.42143e-05	9.1711e-05	7.74966e-05	3.41063
USGS-364200119420001	6	6019	26.7	7.126	0.0456833	0.0355893	0.0003994	1.42143e-05	0.000101291	8.70771e-05	3.83226
USGS-364200119420001	6	6019	26.7	5.483	0.0456833	0.0355893	0.0003994	1.42143e-05	7.79373e-05	6.37229e-05	2.80445
USGS-364200119420001	6	6019	26.7	5.688	0.0456833	0.0355893	0.0003994	1.42143e-05	8.08512e-05	6.66369e-05	2.93269
USGS-364200119420001	6	6019	27.4	5.414	0.0643437	0.0362596	0.0003994	1.44821e-05	7.8406e-05	6.39239e-05	2.81329
USGS-364200119420001	6	6019	27.4	5.704	0.0643437	0.0362596	0.0003994	1.44821e-05	8.26058e-05	6.81237e-05	2.99813
USGS-364200120510001	6	6019	44	0.338	0.482713	0.0550958	0.0003994	2.20053e-05	7.43778e-06	-1.45675e-05	-0.641115
USGS-370600119190001	6	6019	10	4.908	-0.426874	0.0221866	0.0003994	8.86131e-06	4.34913e-05	3.463e-05	1.52407
USGS-364650120221903	6	6019	16	49.361	-0.250807	0.0264579	0.0003994	1.05673e-05	0.000521611	0.000511044	22.491
USGS-364650120221903	6	6019	16	50.25	-0.250807	0.0264579	0.0003994	1.05673e-05	0.000531005	0.000520438	22.9045
USGS-364650120221903	6	6019	16	51.36	-0.250807	0.0264579	0.0003994	1.05673e-05	0.000542735	0.000532168	23.4207
USGS-364650120221902	6	6019	16.9	6.053	-0.225026	0.0271489	0.0003994	1.08433e-05	6.56342e-05	5.4791e-05	2.41135
USGS-364650120221902	6	6019	16.9	6.16	-0.225026	0.0271489	0.0003994	1.08433e-05	6.67944e-05	5.59512e-05	2.46241
USGS-364650120221902	6	6019	16.9	6.375	-0.225026	0.0271489	0.0003994	1.08433e-05	6.91257e-05	5.82825e-05	2.56501
USGS-365042119493001	6	6019	18	17.466	-0.193731	0.0280119	0.0003994	1.11879e-05	0.000195409	0.000184221	8.10756
USGS-365042119493001	6	6019	18	18.446	-0.193731	0.0280119	0.0003994	1.11879e-05	0.000206373	0.000195185	8.59009
USGS-364359119293601	6	6019	18	30.001	-0.193731	0.0280119	0.0003994	1.11879e-05	0.00033565	0.000324462	14.2796
USGS-364200119290001	6	6019	18	207.267	-0.193731	0.0280119	0.0003994	1.11879e-05	0.00231889	0.0023077	101.562
USGS-362525119450601	6	6019	18.4	52.532	-0.18241	0.0283308	0.0003994	1.13153e-05	0.000594417	0.000583102	25.6623
USGS-362525119450601	6	6019	18.8	41.493	-0.17112	0.0286525	0.0003994	1.14438e-05	0.000474838	0.000463394	20.394
USGS-364300120000001	6	6019	19	135.117	-0.165487	0.0288144	0.0003994	1.15085e-05	0.00155499	0.00154348	67.9285
USGS-365900120340001	6	6019	19	96.811	-0.165487	0.0288144	0.0003994	1.15085e-05	0.00111414	0.00110264	48.527
USGS-364650120221903	6	6019	19	45.675	-0.165487	0.0288144	0.0003994	1.15085e-05	0.000525649	0.00051414	22.6273
USGS-364650120221903	6	6019	19	109.849	-0.165487	0.0288144	0.0003994	1.15085e-05	0.00126419	0.00125268	55.1306
USGS-364632120223403	6	6019	19	12.451	-0.165487	0.0288144	0.0003994	1.15085e-05	0.000143292	0.000131783	5.79978
USGS-364632120223403	6	6019	19	13.252	-0.165487	0.0288144	0.0003994	1.15085e-05	0.00015251	0.000141002	6.20548
USGS-363700119280001	6	6019	19	36.027	-0.165487	0.0288144	0.0003994	1.15085e-05	0.000414615	0.000403107	17.7407
USGS-363806119345301	6	6019	19.2	137.571	-0.159861	0.0289769	0.0003994	1.15734e-05	0.00159216	0.00158059	69.5617
USGS-362525119450601	6	6019	19.2	18.358	-0.159861	0.0289769	0.0003994	1.15734e-05	0.000212464	0.000200891	8.8412
USGS-364650120221901	6	6019	19.2	3.701	-0.159861	0.0289769	0.0003994	1.15734e-05	4.28331e-05	3.12597e-05	1.37574
USGS-364650120221901	6	6019	19.2	3.818	-0.159861	0.0289769	0.0003994	1.15734e-05	4.41872e-05	3.26138e-05	1.43533
USGS-364650120221901	6	6019	19.2	3.847	-0.159861	0.0289769	0.0003994	1.15734e-05	4.45228e-05	3.29494e-05	1.4501
USGS-363928119401701	6	6019	19.3	118.726	-0.157051	0.0290585	0.0003994	1.16059e-05	0.00137793	0.00136632	60.1318
USGS-363418119384201	6	6019	19.3	7.309	-0.157051	0.0290585	0.0003994	1.16059e-05	8.48279e-05	7.32219e-05	3.2225
USGS-363107119372201	6	6019	19.5	72.243	-0.151437	0.0292221	0.0003994	1.16713e-05	0.000843169	0.000831498	36.5942
USGS-362600119440001	6	6019	19.5	4.331	-0.151437	0.0292221	0.0003994	1.16713e-05	5.05483e-05	3.88771e-05	1.71098
USGS-363107119372201	6	6019	19.6	88.69	-0.148633	0.0293041	0.0003994	1.17041e-05	0.00103803	0.00102633	45.1687
USGS-363924119530401	6	6019	19.6	120.092	-0.148633	0.0293041	0.0003994	1.17041e-05	0.00140556	0.00139386	61.3438
USGS-363645119420901	6	6019	19.6	55.957	-0.148633	0.0293041	0.0003994	1.17041e-05	0.000654924	0.00064322	28.3081
USGS-363418119384201	6	6019	19.6	6.606	-0.148633	0.0293041	0.0003994	1.17041e-05	7.7317e-05	6.5613e-05	2.88763
USGS-363806119345301	6	6019	19.7	40.281	-0.14583	0.0293863	0.0003994	1.17369e-05	0.000472774	0.000461037	20.2903
USGS-363928119401701	6	6019	19.8	43.391	-0.14303	0.0294688	0.0003994	1.17698e-05	0.000510704	0.000498934	21.9581
USGS-362800119560001	6	6019	19.8	1.895	-0.14303	0.0294688	0.0003994	1.17698e-05	2.23038e-05	1.0534e-05	0.463601
USGS-363806119345301	6	6019	19.9	47.243	-0.140232	0.0295513	0.0003994	1.18028e-05	0.0005576	0.000545797	24.0205
USGS-363418119384201	6	6019	19.9	11.114	-0.140232	0.0295513	0.0003994	1.18028e-05	0.000131176	0.000119374	5.25363
USGS-363000119430001	6	6019	20	163.286	-0.137435	0.0296341	0.0003994	1.18359e-05	0.00193263	0.00192079	84.5341
USGS-364200119570001	6	6019	20	114.658	-0.137435	0.0296341	0.0003994	1.18359e-05	0.00135708	0.00134524	59.204
USGS-364024119464201	6	6019	20.1	50.248	-0.13464	0.029717	0.0003994	1.1869e-05	0.000596393	0.000584524	25.7249
USGS-365322120401203	6	6019	20.3	14.497	-0.129057	0.0298834	0.0003994	1.19354e-05	0.000173028	0.000161093	7.08969
USGS-365322120401203	6	6019	20.3	15.076	-0.129057	0.0298834	0.0003994	1.19354e-05	0.000179939	0.000168003	7.39382
USGS-365322120401203	6	6019	20.3	15.944	-0.129057	0.0298834	0.0003994	1.19354e-05	0.000190299	0.000178363	7.84976
USGS-364024119464201	6	6019	20.4	63.607	-0.126268	0.0299669	0.0003994	1.19688e-05	0.000761298	0.000749329	32.978
USGS-363923120111501	6	6019	20.5	7.479	-0.123481	0.0300505	0.0003994	1.20022e-05	8.97643e-05	7.77621e-05	3.42231
USGS-365200119330001	6	6019	20.5	80.997	-0.123481	0.0300505	0.0003994	1.20022e-05	0.00097214	0.000960138	42.2557
USGS-364200119420002	6	6019	21	65.524	-0.109574	0.0304713	0.0003994	1.21703e-05	0.000797444	0.000785273	34.5599
USGS-364200119420002	6	6019	21	65.821	-0.109574	0.0304713	0.0003994	1.21703e-05	0.000801058	0.000788888	34.719
USGS-364807119551001	6	6019	21	103.169	-0.109574	0.0304713	0.0003994	1.21703e-05	0.00125559	0.00124342	54.723
USGS-364200119420002	6	6019	21	31.783	-0.109574	0.0304713	0.0003994	1.21703e-05	0.000386807	0.000374637	16.4878
USGS-364650120221902	6	6019	21	8.184	-0.109574	0.0304713	0.0003994	1.21703e-05	9.96013e-05	8.74311e-05	3.84784
USGS-364650120221902	6	6019	21	8.517	-0.109574	0.0304713	0.0003994	1.21703e-05	0.000103654	9.14838e-05	4.0262
USGS-364418119415101	6	6019	21	24.648	-0.109574	0.0304713	0.0003994	1.21703e-05	0.000299972	0.000287802	12.6662
USGS-364200119420002	6	6019	21	45.972	-0.109574	0.0304713	0.0003994	1.21703e-05	0.000559491	0.000547321	24.0876
USGS-364200119420002	6	6019	21	47.301	-0.109574	0.0304713	0.0003994	1.21703e-05	0.000575665	0.000563495	24.7994
USGS-362417119533701	6	6019	21.1	0.425	-0.106798	0.030556	0.0003994	1.22041e-05	5.18673e-06	-7.01735e-06	-0.308833
USGS-364200119420002	6	6019	21.2	65.823	-0.104025	0.0306409	0.0003994	1.2238e-05	0.00080554	0.000793302	34.9132
USGS-364200119420002	6	6019	21.2	72.642	-0.104025	0.0306409	0.0003994	1.2238e-05	0.000888991	0.000876753	38.5859
USGS-365300120330001	6	6019	21.5	60.415	-0.0957145	0.0308966	0.0003994	1.23401e-05	0.000745527	0.000733187	32.2676
USGS-363500119280001	6	6019	21.5	17.398	-0.0957145	0.0308966	0.0003994	1.23401e-05	0.000214693	0.000202353	8.90555
USGS-365329119321701	6	6019	21.5	92.525	-0.0957145	0.0308966	0.0003994	1.23401e-05	0.00114177	0.00112943	49.7061
USGS-365322120401203	6	6019	22	13.821	-0.0819019	0.0313263	0.0003994	1.25117e-05	0.000172925	0.000160413	7.05977
USGS-365322120401203	6	6019	22	16.193	-0.0819019	0.0313263	0.0003994	1.25117e-05	0.000202602	0.000190091	8.36589
USGS-364650120221901	6	6019	22	6.21	-0.0819019	0.0313263	0.0003994	1.25117e-05	7.76979e-05	6.51861e-05	2.86884
USGS-364650120221901	6	6019	22	6.451	-0.0819019	0.0313263	0.0003994	1.25117e-05	8.07132e-05	6.82014e-05	3.00155
USGS-363900119180001	6	6019	22	95.294	-0.0819019	0.0313263	0.0003994	1.25117e-05	0.00119229	0.00117978	51.9222
USGS-363900119260001	6	6019	22	4.143	-0.0819019	0.0313263	0.0003994	1.25117e-05	5.18361e-05	3.93244e-05	1.73067
USGS-364200119420003	6	6019	22.2	45.272	-0.07639	0.0314995	0.0003994	1.25809e-05	0.000569562	0.000556981	24.5127
USGS-363107119372201	6	6019	22.3	71.925	-0.0736369	0.0315863	0.0003994	1.26156e-05	0.000907375	0.000894759	39.3784
USGS-363119119584802	6	6019	22.4	9.446	-0.0708856	0.0316733	0.0003994	1.26503e-05	0.000119495	0.000106845	4.70223
USGS-364200119420002	6	6019	22.4	34.316	-0.0708856	0.0316733	0.0003994	1.26503e-05	0.000434109	0.000421458	18.5484
USGS-364200119420002	6	6019	22.4	38.021	-0.0708856	0.0316733	0.0003994	1.26503e-05	0.000480978	0.000468328	20.6111
USGS-365000120400001	6	6019	22.5	10.713	-0.0681361	0.0317605	0.0003994	1.26852e-05	0.000135896	0.000123211	5.42251
USGS-364200119420002	6	6019	22.5	49.271	-0.0681361	0.0317605	0.0003994	1.26852e-05	0.00062501	0.000612325	26.9484
USGS-364200119420002	6	6019	22.5	50.475	-0.0681361	0.0317605	0.0003994	1.26852e-05	0.000640283	0.000627598	27.6206
USGS-364355119484601	6	6019	22.5	29.721	-0.0681361	0.0317605	0.0003994	1.26852e-05	0.000377016	0.00036433	16.0342
USGS-363928119401701	6	6019	22.7	19.577	-0.0626428	0.0319355	0.0003994	1.2755e-05	0.000249705	0.00023695	10.4282
USGS-365322120401202	6	6019	22.9	9.728	-0.057157	0.0321112	0.0003994	1.28252e-05	0.000124764	0.000111938	4.92641
USGS-365322120401202	6	6019	22.9	9.85	-0.057157	0.0321112	0.0003994	1.28252e-05	0.000126328	0.000113503	4.99527
USGS-365322120401202	6	6019	22.9	10.217	-0.057157	0.0321112	0.0003994	1.28252e-05	0.000131035	0.00011821	5.20241
USGS-364200119420003	6	6019	23	56.319	-0.0544168	0.0321993	0.0003994	1.28604e-05	0.000724284	0.000711424	31.3098
USGS-364200119420003	6	6019	23	57.851	-0.0544168	0.0321993	0.0003994	1.28604e-05	0.000743986	0.000731126	32.1768
USGS-365000120400001	6	6019	23	17.275	-0.0544168	0.0321993	0.0003994	1.28604e-05	0.000222163	0.000209303	9.21142
USGS-365000120400001	6	6019	23	17.275	-0.0544168	0.0321993	0.0003994	1.28604e-05	0.000222163	0.000209303	9.21142
USGS-365400120390001	6	6019	23	8.667	-0.0544168	0.0321993	0.0003994	1.28604e-05	0.000111461	9.86006e-05	4.33941
USGS-365000120400001	6	6019	23	5.346	-0.0544168	0.0321993	0.0003994	1.28604e-05	6.87516e-05	5.58912e-05	2.45977
USGS-365000120400001	6	6019	23	7.958	-0.0544168	0.0321993	0.0003994	1.28604e-05	0.000102343	8.94826e-05	3.93813
USGS-363100120050001	6	6019	23	18.655	-0.0544168	0.0321993	0.0003994	1.28604e-05	0.000239911	0.00022705	9.99248
USGS-363100120050001	6	6019	23	19.728	-0.0544168	0.0321993	0.0003994	1.28604e-05	0.00025371	0.000240849	10.5998
USGS-364200119420003	6	6019	23	45.597	-0.0544168	0.0321993	0.0003994	1.28604e-05	0.000586395	0.000573535	25.2413
USGS-365322120401201	6	6019	23.2	5.602	-0.0489421	0.032376	0.0003994	1.2931e-05	7.24394e-05	5.95084e-05	2.61896
USGS-365322120401201	6	6019	23.2	5.678	-0.0489421	0.032376	0.0003994	1.2931e-05	7.34221e-05	6.04912e-05	2.66222
USGS-365322120401201	6	6019	23.2	5.811	-0.0489421	0.032376	0.0003994	1.2931e-05	7.5142e-05	6.2211e-05	2.73791
USGS-363600120020001	6	6019	23.5	6.163	-0.0407438	0.0326426	0.0003994	1.30374e-05	8.03497e-05	6.73123e-05	2.96241
USGS-364200119420002	6	6019	24	44.343	-0.0271168	0.0330904	0.0003994	1.32163e-05	0.000586051	0.000572835	25.2105
USGS-360800120090001	6	6019	24	11.234	-0.0271168	0.0330904	0.0003994	1.32163e-05	0.000148472	0.000135256	5.95261
USGS-364156119475201	6	6019	24	10.731	-0.0271168	0.0330904	0.0003994	1.32163e-05	0.000141824	0.000128608	5.66004
USGS-364200119420003	6	6019	24	47.007	-0.0271168	0.0330904	0.0003994	1.32163e-05	0.000621259	0.000608043	26.76
USGS-363907120144401	6	6019	24	4.696	-0.0271168	0.0330904	0.0003994	1.32163e-05	6.20638e-05	4.88475e-05	2.14978
USGS-364200119420001	6	6019	24.5	17.194	-0.0135356	0.0335429	0.0003994	1.3397e-05	0.000230349	0.000216952	9.54804
USGS-364200119420001	6	6019	24.5	17.446	-0.0135356	0.0335429	0.0003994	1.3397e-05	0.000233725	0.000220328	9.69662
USGS-365322120401202	6	6019	24.5	9.134	-0.0135356	0.0335429	0.0003994	1.3397e-05	0.000122368	0.000108971	4.79583
USGS-365322120401202	6	6019	24.5	10.134	-0.0135356	0.0335429	0.0003994	1.3397e-05	0.000135766	0.000122368	5.38544
USGS-364200119420003	6	6019	24.5	47.338	-0.0135356	0.0335429	0.0003994	1.3397e-05	0.000634189	0.000620792	27.321
USGS-364200119420001	6	6019	24.5	5.2	-0.0135356	0.0335429	0.0003994	1.3397e-05	6.96646e-05	5.62675e-05	2.47633
USGS-364200119420003	6	6019	24.9	36.809	-0.00270349	0.0339082	0.0003994	1.35429e-05	0.000498502	0.000484959	21.343
USGS-364200119420003	6	6019	24.9	37.057	-0.00270349	0.0339082	0.0003994	1.35429e-05	0.000501861	0.000488318	21.4909
USGS-364200119420003	6	6019	25	45.509	0	0.034	0.0003994	1.35796e-05	0.000617994	0.000604414	26.6003
USGS-364200119420003	6	6019	25	47.385	0	0.034	0.0003994	1.35796e-05	0.000643469	0.00062989	27.7214
USGS-364200119420003	6	6019	25	63.325	0	0.034	0.0003994	1.35796e-05	0.000859928	0.000846349	37.2478
USGS-364200119420003	6	6019	25	63.522	0	0.034	0.0003994	1.35796e-05	0.000862603	0.000849024	37.3655
USGS-364200119420001	6	6019	25	5.396	0	0.034	0.0003994	1.35796e-05	7.32755e-05	5.96959e-05	2.62722
USGS-364200119420001	6	6019	25	5.514	0	0.034	0.0003994	1.35796e-05	7.48779e-05	6.12983e-05	2.69774
USGS-364200119420001	6	6019	25	4.369	0	0.034	0.0003994	1.35796e-05	5.93293e-05	4.57497e-05	2.01344
USGS-364200119420001	6	6019	25	4.464	0	0.034	0.0003994	1.35796e-05	6.06193e-05	4.70397e-05	2.07022
USGS-364200119420001	6	6019	25	3.483	0	0.034	0.0003994	1.35796e-05	4.72977e-05	3.37181e-05	1.48394
USGS-364200119420001	6	6019	25	5.393	0	0.034	0.0003994	1.35796e-05	7.32348e-05	5.96552e-05	2.62542
USGS-364200119420001	6	6019	25	4.337	0	0.034	0.0003994	1.35796e-05	5.88947e-05	4.53151e-05	1.99432
USGS-364200119420001	6	6019	25	5.276	0	0.034	0.0003994	1.35796e-05	7.1646e-05	5.80664e-05	2.5555
USGS-364200119420001	6	6019	25	14.246	0	0.034	0.0003994	1.35796e-05	0.000193455	0.000179875	7.91632
USGS-364200119420001	6	6019	25	14.448	0	0.034	0.0003994	1.35796e-05	0.000196198	0.000182618	8.03704
USGS-364200119420003	6	6019	25.1	35.158	0.00270167	0.034092	0.0003994	1.36163e-05	0.000478723	0.000465107	20.4694
USGS-364200119420003	6	6019	25.1	35.655	0.00270167	0.034092	0.0003994	1.36163e-05	0.000485491	0.000471874	20.7672
USGS-365000120450001	6	6019	25.5	8.995	0.0134903	0.0344618	0.0003994	1.3764e-05	0.000123807	0.000110043	4.84301
USGS-365322120401201	6	6019	25.5	5.308	0.0134903	0.0344618	0.0003994	1.3764e-05	7.30595e-05	5.92955e-05	2.60959
USGS-365322120401201	6	6019	25.5	5.936	0.0134903	0.0344618	0.0003994	1.3764e-05	8.17033e-05	6.79393e-05	2.99001
USGS-364200119420003	6	6019	25.8	32.982	0.0215628	0.0347411	0.0003994	1.38756e-05	0.000457645	0.000443769	19.5303
USGS-364200119420003	6	6019	25.8	40.383	0.0215628	0.0347411	0.0003994	1.38756e-05	0.000560338	0.000546462	24.0498
USGS-364200119420003	6	6019	26	49.3	0.0269354	0.0349282	0.0003994	1.39503e-05	0.000687752	0.000673802	29.654
USGS-364200119420003	6	6019	26	49.933	0.0269354	0.0349282	0.0003994	1.39503e-05	0.000696582	0.000682632	30.0426
USGS-360851120014602	6	6019	26	4.147	0.0269354	0.0349282	0.0003994	1.39503e-05	5.78521e-05	4.39017e-05	1.93212
USGS-360851120014602	6	6019	26	4.804	0.0269354	0.0349282	0.0003994	1.39503e-05	6.70174e-05	5.30671e-05	2.33548
USGS-364200119420001	6	6019	26	5.228	0.0269354	0.0349282	0.0003994	1.39503e-05	7.29324e-05	5.8982e-05	2.5958
USGS-364200119420001	6	6019	26	5.552	0.0269354	0.0349282	0.0003994	1.39503e-05	7.74523e-05	6.3502e-05	2.79472
USGS-364200119420003	6	6019	26	30.059	0.0269354	0.0349282	0.0003994	1.39503e-05	0.000419333	0.000405383	17.8409
USGS-364200119420001	6	6019	26	4.365	0.0269354	0.0349282	0.0003994	1.39503e-05	6.08932e-05	4.69429e-05	2.06596
USGS-364200119420001	6	6019	26	4.365	0.0269354	0.0349282	0.0003994	1.39503e-05	6.08932e-05	4.69429e-05	2.06596
USGS-362600120120001	6	6019	26.5	5.745	0.0403357	0.0353994	0.0003994	1.41385e-05	8.12259e-05	6.70874e-05	2.95252
USGS-364200119420001	6	6019	27.2	5.648	0.0590211	0.0360671	0.0003994	1.44052e-05	8.13606e-05	6.69554e-05	2.94671
USGS-362600120120001	6	6019	28	1.612	0.0802693	0.0368417	0.0003994	1.47146e-05	2.37199e-05	9.00532e-06	0.396324
USGS-363645119420901	6	6019	28.5	80.037	0.0934923	0.0373321	0.0003994	1.49104e-05	0.00119339	0.00117848	51.8647
USGS-362600120120001	6	6019	28.5	1.297	0.0934923	0.0373321	0.0003994	1.49104e-05	1.93388e-05	4.4284e-06	0.194894
USGS-362600120120001	6	6019	29	1.524	0.106671	0.0378273	0.0003994	1.51082e-05	2.3025e-05	7.91672e-06	0.348415
USGS-360800120120001	6	6019	29.5	2.416	0.119807	0.0383275	0.0003994	1.5308e-05	3.69841e-05	2.16761e-05	0.953966
USGS-360800120120001	6	6019	29.5	2.611	0.119807	0.0383275	0.0003994	1.5308e-05	3.99692e-05	2.46612e-05	1.08534
USGS-362300120130001	6	6019	32	0.588	0.184839	0.0409028	0.0003994	1.63366e-05	9.60592e-06	-6.73068e-06	-0.296217
USGS-362300120130001	6	6019	32	0.664	0.184839	0.0409028	0.0003994	1.63366e-05	1.08475e-05	-5.48909e-06	-0.241575
USGS-364200120510001	6	6019	43	0.339	0.458755	0.0537915	0.0003994	2.14843e-05	7.28318e-06	-1.42011e-05	-0.624992
USGS-392800122010001	6	6021	18	16.931	-0.193731	0.0280119	0.0003994	1.11879e-05	0.000189423	0.000178235	7.84413
USGS-392800122010001	6	6021	18.5	16.754	-0.179585	0.028411	0.0003994	1.13473e-05	0.000190113	0.000178766	7.86749
USGS-392824122091401	6	6021	18.8	55.246	-0.17112	0.0286525	0.0003994	1.14438e-05	0.000632224	0.000620781	27.3206
USGS-393118121521401	6	6021	18.9	51.989	-0.168303	0.0287333	0.0003994	1.14761e-05	0.000596631	0.000585155	25.7527
USGS-393541122053801	6	6021	18.9	21.875	-0.168303	0.0287333	0.0003994	1.14761e-05	0.00025104	0.000239563	10.5432
USGS-393235122055301	6	6021	18.9	23.337	-0.168303	0.0287333	0.0003994	1.14761e-05	0.000267818	0.000256342	11.2816
USGS-392604121531801	6	6021	19	33.309	-0.165487	0.0288144	0.0003994	1.15085e-05	0.000383335	0.000371827	16.3641
USGS-392931122031701	6	6021	19.4	17.881	-0.154243	0.0291402	0.0003994	1.16386e-05	0.000208109	0.000196471	8.64668
USGS-394435122110801	6	6021	19.5	164.296	-0.151437	0.0292221	0.0003994	1.16713e-05	0.00191755	0.00190587	83.8775
USGS-394435122110801	6	6021	19.5	51.443	-0.151437	0.0292221	0.0003994	1.16713e-05	0.000600406	0.000588735	25.9102
USGS-392810122080901	6	6021	19.9	51.641	-0.140232	0.0295513	0.0003994	1.18028e-05	0.000609509	0.000597706	26.305
USGS-394600122210001	6	6021	20	81.969	-0.137435	0.0296341	0.0003994	1.18359e-05	0.000970173	0.000958338	42.1764
USGS-394600122210001	6	6021	20	85.687	-0.137435	0.0296341	0.0003994	1.18359e-05	0.00101418	0.00100234	44.1131
USGS-392604121531801	6	6021	20	18.288	-0.137435	0.0296341	0.0003994	1.18359e-05	0.000216454	0.000204618	9.00525
USGS-392604121531801	6	6021	20	53.691	-0.137435	0.0296341	0.0003994	1.18359e-05	0.000635479	0.000623643	27.4465
USGS-393353122013501	6	6021	20.8	10.177	-0.115131	0.0303025	0.0003994	1.21028e-05	0.00012317	0.000111067	4.88808
USGS-392810122080901	6	6021	21.5	55.974	-0.0957145	0.0308966	0.0003994	1.23401e-05	0.000690725	0.000678385	29.8557
USGS-392328121571501	6	6021	21.6	16.111	-0.0929482	0.0309822	0.0003994	1.23743e-05	0.000199362	0.000186988	8.22933
USGS-392545122015201	6	6021	21.6	4.034	-0.0929482	0.0309822	0.0003994	1.23743e-05	4.99179e-05	3.75436e-05	1.65229
USGS-405150123582701	6	6023	11.5	19.473	-0.382161	0.0232011	0.0003994	9.26652e-06	0.000180447	0.00017118	7.53365
USGS-405150123582701	6	6023	11.5	20.948	-0.382161	0.0232011	0.0003994	9.26652e-06	0.000194115	0.000184848	8.13518
USGS-410420124083301	6	6023	12	130.479	-0.367361	0.023547	0.0003994	9.40468e-06	0.00122711	0.00121771	53.5913
USGS-405150123582701	6	6023	12	12.51	-0.367361	0.023547	0.0003994	9.40468e-06	0.000117653	0.000108248	4.76399
USGS-404436124115701	6	6023	12	5.062	-0.367361	0.023547	0.0003994	9.40468e-06	4.76065e-05	3.82018e-05	1.68126
USGS-404436124115701	6	6023	12.5	3.437	-0.352613	0.0238969	0.0003994	9.54441e-06	3.28041e-05	2.32597e-05	1.02366
USGS-404436124115701	6	6023	12.5	3.889	-0.352613	0.0238969	0.0003994	9.54441e-06	3.71182e-05	2.75738e-05	1.21352
USGS-404436124115701	6	6023	12.5	3.261	-0.352613	0.0238969	0.0003994	9.54441e-06	3.11243e-05	2.15799e-05	0.949731
USGS-410203124062501	6	6023	13	71.402	-0.337917	0.0242506	0.0003994	9.68571e-06	0.000691579	0.000681893	30.0101
USGS-405330124082501	6	6023	13	60.457	-0.337917	0.0242506	0.0003994	9.68571e-06	0.000585569	0.000575883	25.3446
USGS-403515124150301	6	6023	13.5	137.868	-0.323272	0.0246084	0.0003994	9.8286e-06	0.00135505	0.00134522	59.2032
USGS-405600123370001	6	6023	13.5	35.087	-0.323272	0.0246084	0.0003994	9.8286e-06	0.000344856	0.000335028	14.7446
USGS-404421124104101	6	6023	13.5	9.011	-0.323272	0.0246084	0.0003994	9.8286e-06	8.85655e-05	7.87369e-05	3.46521
USGS-405411124052401	6	6023	14	27.774	-0.308678	0.0249702	0.0003994	9.97309e-06	0.000276993	0.00026702	11.7515
USGS-403416124084901	6	6023	14.1	18.425	-0.305765	0.025043	0.0003994	1.00022e-05	0.00018429	0.000174288	7.67042
USGS-403614124104201	6	6023	14.5	169.258	-0.294135	0.025336	0.0003994	1.01192e-05	0.00171275	0.00170264	74.933
USGS-405411124052401	6	6023	14.5	25.147	-0.294135	0.025336	0.0003994	1.01192e-05	0.000254467	0.000244348	10.7538
USGS-403233124040801	6	6023	14.8	158.538	-0.285433	0.0255574	0.0003994	1.02076e-05	0.0016183	0.00160809	70.772
USGS-403614124104201	6	6023	14.9	129.688	-0.282537	0.0256315	0.0003994	1.02372e-05	0.00132765	0.00131741	57.9792
USGS-403614124104201	6	6023	15	111.731	-0.279642	0.0257058	0.0003994	1.02669e-05	0.00114713	0.00113687	50.0335
USGS-405352124070901	6	6023	15	409.755	-0.279642	0.0257058	0.0003994	1.02669e-05	0.00420692	0.00419665	184.695
USGS-405600123370001	6	6023	15	50.276	-0.279642	0.0257058	0.0003994	1.02669e-05	0.000516179	0.000505913	22.2652
USGS-403614124104201	6	6023	15	167.912	-0.279642	0.0257058	0.0003994	1.02669e-05	0.00172394	0.00171367	75.4187
USGS-403544124131501	6	6023	16	13.112	-0.250807	0.0264579	0.0003994	1.05673e-05	0.000138558	0.000127991	5.63288
USGS-404943124050502	6	6023	16.5	157.996	-0.236464	0.0268401	0.0003994	1.07199e-05	0.00169371	0.00168299	74.0682
USGS-405411124052401	6	6023	17	34.883	-0.222171	0.0272265	0.0003994	1.08743e-05	0.000379327	0.000368452	16.2156
USGS-405600123370001	6	6023	22.5	62.199	-0.0681361	0.0317605	0.0003994	1.26852e-05	0.000789004	0.000776319	34.1658
USGS-324239114563601	6	6025	17	3.239	-0.222171	0.0272265	0.0003994	1.08743e-05	3.52217e-05	2.43475e-05	1.07153
USGS-324426114530901	6	6025	18	13.731	-0.193731	0.0280119	0.0003994	1.11879e-05	0.000153622	0.000142434	6.26851
USGS-324304114480402	6	6025	20.5	18.456	-0.123481	0.0300505	0.0003994	1.20022e-05	0.000221512	0.00020951	9.22053
USGS-324426114530901	6	6025	20.7	22.571	-0.117912	0.0302183	0.0003994	1.20692e-05	0.000272414	0.000260345	11.4578
USGS-324304114480402	6	6025	21	14.459	-0.109574	0.0304713	0.0003994	1.21703e-05	0.00017597	0.000163799	7.20881
USGS-324426114530901	6	6025	21	8.332	-0.109574	0.0304713	0.0003994	1.21703e-05	0.000101403	8.92323e-05	3.92711
USGS-324426114530901	6	6025	21	9.219	-0.109574	0.0304713	0.0003994	1.21703e-05	0.000112198	0.000100027	4.4022
USGS-324304114480402	6	6025	21	16.918	-0.109574	0.0304713	0.0003994	1.21703e-05	0.000205896	0.000193726	8.52588
USGS-324304114480402	6	6025	21	19.05	-0.109574	0.0304713	0.0003994	1.21703e-05	0.000231843	0.000219673	9.66781
USGS-324229115015101	6	6025	21.6	3.323	-0.0929482	0.0309822	0.0003994	1.23743e-05	4.11197e-05	2.87455e-05	1.26509
USGS-324450114515001	6	6025	21.8	17.583	-0.0874213	0.0311539	0.0003994	1.24429e-05	0.000218783	0.00020634	9.08102
USGS-324426114530901	6	6025	22	16.787	-0.0819019	0.0313263	0.0003994	1.25117e-05	0.000210034	0.000197523	8.69297
USGS-324503114515501	6	6025	22	17.767	-0.0819019	0.0313263	0.0003994	1.25117e-05	0.000222296	0.000209784	9.2326
USGS-324426114530901	6	6025	22	13.897	-0.0819019	0.0313263	0.0003994	1.25117e-05	0.000173876	0.000161364	7.10162
USGS-324426114530901	6	6025	22	14.469	-0.0819019	0.0313263	0.0003994	1.25117e-05	0.000181032	0.000168521	7.41659
USGS-324450114515001	6	6025	22	17.518	-0.0819019	0.0313263	0.0003994	1.25117e-05	0.000219181	0.000206669	9.09549
USGS-324426114530901	6	6025	22.2	18.025	-0.07639	0.0314995	0.0003994	1.25809e-05	0.00022677	0.00021419	9.42648
USGS-324426114530901	6	6025	22.3	17.584	-0.0736369	0.0315863	0.0003994	1.26156e-05	0.000221832	0.000209217	9.20762
USGS-324243114562102	6	6025	22.3	18.072	-0.0736369	0.0315863	0.0003994	1.26156e-05	0.000227989	0.000215373	9.47857
USGS-324304114480402	6	6025	22.4	23.197	-0.0708856	0.0316733	0.0003994	1.26503e-05	0.00029345	0.000280799	12.358
USGS-324426114530901	6	6025	22.4	22.351	-0.0708856	0.0316733	0.0003994	1.26503e-05	0.000282747	0.000270097	11.887
USGS-324426114530901	6	6025	22.5	17.516	-0.0681361	0.0317605	0.0003994	1.26852e-05	0.000222193	0.000209508	9.22045
USGS-324304114480402	6	6025	23	23.245	-0.0544168	0.0321993	0.0003994	1.28604e-05	0.00029894	0.000286079	12.5904
USGS-324233114574501	6	6025	23	16.38	-0.0544168	0.0321993	0.0003994	1.28604e-05	0.000210653	0.000197793	8.70486
USGS-324304114480402	6	6025	23	11.488	-0.0544168	0.0321993	0.0003994	1.28604e-05	0.00014774	0.00013488	5.93606
USGS-324426114530901	6	6025	23	6.029	-0.0544168	0.0321993	0.0003994	1.28604e-05	7.75353e-05	6.46749e-05	2.84634
USGS-324243114562102	6	6025	23	23.454	-0.0544168	0.0321993	0.0003994	1.28604e-05	0.000301628	0.000288767	12.7086
USGS-324222115130201	6	6025	23	4.845	-0.0544168	0.0321993	0.0003994	1.28604e-05	6.23086e-05	4.94482e-05	2.17621
USGS-324304114480402	6	6025	23.1	19.103	-0.0516785	0.0322876	0.0003994	1.28957e-05	0.000246346	0.00023345	10.2741
USGS-324450114515101	6	6025	23.1	17.726	-0.0516785	0.0322876	0.0003994	1.28957e-05	0.000228588	0.000215693	9.49263
USGS-324503114515501	6	6025	23.4	15.156	-0.0434747	0.0325535	0.0003994	1.30019e-05	0.000197056	0.000184055	8.10024
USGS-324233114574501	6	6025	23.5	8.85	-0.0407438	0.0326426	0.0003994	1.30374e-05	0.000115381	0.000102344	4.50415
USGS-324400114380001	6	6025	23.5	17.023	-0.0407438	0.0326426	0.0003994	1.30374e-05	0.000221936	0.000208899	9.19364
USGS-324503114515501	6	6025	23.5	4.459	-0.0407438	0.0326426	0.0003994	1.30374e-05	5.81339e-05	4.50965e-05	1.9847
USGS-324233114574501	6	6025	24	23.567	-0.0271168	0.0330904	0.0003994	1.32163e-05	0.000311469	0.000298253	13.1261
USGS-324233114574501	6	6025	24	25.584	-0.0271168	0.0330904	0.0003994	1.32163e-05	0.000338126	0.00032491	14.2993
USGS-324233114574501	6	6025	24	20.685	-0.0271168	0.0330904	0.0003994	1.32163e-05	0.000273379	0.000260163	11.4498
USGS-324233114574501	6	6025	24	21.042	-0.0271168	0.0330904	0.0003994	1.32163e-05	0.000278098	0.000264881	11.6574
USGS-324233114574501	6	6025	24.2	34.073	-0.0216788	0.0332709	0.0003994	1.32884e-05	0.000452775	0.000439487	19.3418
USGS-324248114500601	6	6025	24.3	17.18	-0.0189626	0.0333613	0.0003994	1.33245e-05	0.000228915	0.000215591	9.48815
USGS-324233114574501	6	6025	24.4	16.001	-0.0162482	0.033452	0.0003994	1.33607e-05	0.000213785	0.000200424	8.82068
USGS-324233114574501	6	6025	24.4	16.197	-0.0162482	0.033452	0.0003994	1.33607e-05	0.000216404	0.000203043	8.93593
USGS-324216115061201	6	6025	24.5	16.531	-0.0135356	0.0335429	0.0003994	1.3397e-05	0.000221466	0.000208069	9.15713
USGS-324325114461001	6	6025	24.5	8.392	-0.0135356	0.0335429	0.0003994	1.3397e-05	0.000112428	9.90308e-05	4.35835
USGS-324325114461001	6	6025	24.5	9.019	-0.0135356	0.0335429	0.0003994	1.3397e-05	0.000120828	0.000107431	4.72803
USGS-324145115170902	6	6025	24.5	8.191	-0.0135356	0.0335429	0.0003994	1.3397e-05	0.000109735	9.6338e-05	4.23984
USGS-324243114562101	6	6025	24.6	18.407	-0.0108249	0.0336339	0.0003994	1.34334e-05	0.000247269	0.000233835	10.2911
USGS-324421114482101	6	6025	24.7	18.745	-0.00811591	0.0337252	0.0003994	1.34698e-05	0.000252492	0.000239022	10.5194
USGS-324325114461001	6	6025	24.8	6.97	-0.00540879	0.0338166	0.0003994	1.35063e-05	9.41393e-05	8.06329e-05	3.54865
USGS-324248114500601	6	6025	24.8	11.205	-0.00540879	0.0338166	0.0003994	1.35063e-05	0.000151339	0.000137832	6.066
USGS-324421114482101	6	6025	24.9	24.114	-0.00270349	0.0339082	0.0003994	1.35429e-05	0.000326574	0.000313031	13.7765
USGS-324325114461001	6	6025	25.2	6.562	0.00540154	0.0341841	0.0003994	1.36531e-05	8.9592e-05	7.59388e-05	3.34207
USGS-324325114461001	6	6025	25.5	13.03	0.0134903	0.0344618	0.0003994	1.3764e-05	0.000179345	0.000165581	7.28723
USGS-324325114461001	6	6025	25.5	8.957	0.0134903	0.0344618	0.0003994	1.3764e-05	0.000123284	0.00010952	4.81999
USGS-324325114461001	6	6025	25.5	9.91	0.0134903	0.0344618	0.0003994	1.3764e-05	0.000136402	0.000122638	5.39728
USGS-324501114455101	6	6025	25.6	15.082	0.0161829	0.0345547	0.0003994	1.38011e-05	0.000208149	0.000194348	8.55324
USGS-324501114455101	6	6025	25.6	16.087	0.0161829	0.0345547	0.0003994	1.38011e-05	0.000222019	0.000208218	9.16367
USGS-324248114500601	6	6025	25.7	14.23	0.0188737	0.0346478	0.0003994	1.38383e-05	0.000196919	0.000183081	8.0574
USGS-324421114482101	6	6025	26	17.564	0.0269354	0.0349282	0.0003994	1.39503e-05	0.000245024	0.000231073	10.1695
USGS-324421114482101	6	6025	26	19.083	0.0269354	0.0349282	0.0003994	1.39503e-05	0.000266214	0.000252264	11.1021
USGS-324525114500701	6	6025	26.3	5.501	0.034981	0.0352104	0.0003994	1.4063e-05	7.73607e-05	6.32977e-05	2.78573
USGS-324421114482101	6	6025	26.5	17.591	0.0403357	0.0353994	0.0003994	1.41385e-05	0.000248711	0.000234573	10.3235
USGS-324325114461001	6	6025	26.5	6.919	0.0403357	0.0353994	0.0003994	1.41385e-05	9.78246e-05	8.3686e-05	3.68302
USGS-324216115061201	6	6025	26.5	5.603	0.0403357	0.0353994	0.0003994	1.41385e-05	7.92182e-05	6.50797e-05	2.86416
USGS-324421114482101	6	6025	26.5	17.924	0.0403357	0.0353994	0.0003994	1.41385e-05	0.000253419	0.000239281	10.5307
USGS-324421114482101	6	6025	26.5	19.579	0.0403357	0.0353994	0.0003994	1.41385e-05	0.000276818	0.00026268	11.5605
USGS-324501114455101	6	6025	26.5	12.685	0.0403357	0.0353994	0.0003994	1.41385e-05	0.000179347	0.000165209	7.27084
USGS-324501114455101	6	6025	26.5	13.008	0.0403357	0.0353994	0.0003994	1.41385e-05	0.000183914	0.000169776	7.47182
USGS-324439115593401	6	6025	26.9	2.929	0.0510237	0.0357798	0.0003994	1.42905e-05	4.18568e-05	2.75663e-05	1.21319
USGS-324439115593401	6	6025	26.9	3.11	0.0510237	0.0357798	0.0003994	1.42905e-05	4.44433e-05	3.01529e-05	1.32703
USGS-324421114482101	6	6025	27	10.11	0.0536913	0.0358754	0.0003994	1.43286e-05	0.000144862	0.000130534	5.7448
USGS-324446115595901	6	6025	27.4	5.11	0.0643437	0.0362596	0.0003994	1.44821e-05	7.40035e-05	5.95214e-05	2.61954
USGS-324525114500701	6	6025	27.5	8.253	0.0670024	0.0363561	0.0003994	1.45206e-05	0.000119839	0.000105318	4.63505
USGS-324525114500701	6	6025	27.5	5.788	0.0670024	0.0363561	0.0003994	1.45206e-05	8.40455e-05	6.95248e-05	3.05979
USGS-324525114500701	6	6025	27.5	4.747	0.0670024	0.0363561	0.0003994	1.45206e-05	6.89295e-05	5.44088e-05	2.39453
USGS-324525114500701	6	6025	27.5	5.236	0.0670024	0.0363561	0.0003994	1.45206e-05	7.60301e-05	6.15094e-05	2.70703
USGS-324446115595901	6	6025	27.5	8.275	0.0670024	0.0363561	0.0003994	1.45206e-05	0.000120158	0.000105638	4.64911
USGS-324446115595901	6	6025	27.5	8.275	0.0670024	0.0363561	0.0003994	1.45206e-05	0.000120158	0.000105638	4.64911
USGS-324446115595901	6	6025	27.7	5.298	0.0723145	0.0365498	0.0003994	1.4598e-05	7.73401e-05	6.27421e-05	2.76128
USGS-324446115595901	6	6025	27.7	6.737	0.0723145	0.0365498	0.0003994	1.4598e-05	9.83466e-05	8.37486e-05	3.68578
USGS-324446115595901	6	6025	27.7	6.527	0.0723145	0.0365498	0.0003994	1.4598e-05	9.5281e-05	8.0683e-05	3.55086
USGS-324446115595901	6	6025	27.7	6.631	0.0723145	0.0365498	0.0003994	1.4598e-05	9.67992e-05	8.22012e-05	3.61768
USGS-324558115595201	6	6025	27.7	1.228	0.0723145	0.0365498	0.0003994	1.4598e-05	1.79263e-05	3.32834e-06	0.14648
USGS-324558115595201	6	6025	27.7	1.284	0.0723145	0.0365498	0.0003994	1.4598e-05	1.87438e-05	4.14583e-06	0.182458
USGS-324446115595901	6	6025	27.8	6.797	0.0749679	0.0366469	0.0003994	1.46368e-05	9.94861e-05	8.48493e-05	3.73422
USGS-324446115595901	6	6025	27.8	6.953	0.0749679	0.0366469	0.0003994	1.46368e-05	0.000101769	8.71327e-05	3.83471
USGS-324446115595901	6	6025	27.8	5.099	0.0749679	0.0366469	0.0003994	1.46368e-05	7.46329e-05	5.99961e-05	2.64043
USGS-324446115595901	6	6025	27.8	5.307	0.0749679	0.0366469	0.0003994	1.46368e-05	7.76773e-05	6.30405e-05	2.77441
USGS-324421114482101	6	6025	28	8.867	0.0802693	0.0368417	0.0003994	1.47146e-05	0.000130474	0.00011576	5.09458
USGS-324239114563601	6	6025	28	15.23	0.0802693	0.0368417	0.0003994	1.47146e-05	0.000224103	0.000209388	9.21518
USGS-324501114455101	6	6025	28	17	0.0802693	0.0368417	0.0003994	1.47146e-05	0.000250148	0.000235433	10.3614
USGS-324501114455101	6	6025	28	17.416	0.0802693	0.0368417	0.0003994	1.47146e-05	0.000256269	0.000241554	10.6308
USGS-324450114454601	6	6025	28	19.659	0.0802693	0.0368417	0.0003994	1.47146e-05	0.000289274	0.000274559	12.0833
USGS-324450114454601	6	6025	28	21.483	0.0802693	0.0368417	0.0003994	1.47146e-05	0.000316113	0.000301398	13.2645
USGS-324501114455101	6	6025	28	16.663	0.0802693	0.0368417	0.0003994	1.47146e-05	0.000245189	0.000230474	10.1432
USGS-324501114455101	6	6025	28	17.079	0.0802693	0.0368417	0.0003994	1.47146e-05	0.00025131	0.000236596	10.4126
USGS-324428115581601	6	6025	28.2	7.065	0.0855638	0.0370373	0.0003994	1.47927e-05	0.00010451	8.97176e-05	3.94847
USGS-324428115581601	6	6025	28.2	7.397	0.0855638	0.0370373	0.0003994	1.47927e-05	0.000109421	9.46288e-05	4.16461
USGS-324335115574801	6	6025	28.3	8.902	0.0882084	0.0371353	0.0003994	1.48319e-05	0.000132033	0.000117201	5.15803
USGS-324335115574801	6	6025	28.3	9.007	0.0882084	0.0371353	0.0003994	1.48319e-05	0.00013359	0.000118759	5.22657
USGS-324428115581601	6	6025	28.4	7.15	0.0908512	0.0372336	0.0003994	1.48711e-05	0.000106328	9.14573e-05	4.02503
USGS-324428115581601	6	6025	28.4	7.482	0.0908512	0.0372336	0.0003994	1.48711e-05	0.000111266	9.63945e-05	4.24232
USGS-324501114455101	6	6025	28.5	19.321	0.0934923	0.0373321	0.0003994	1.49104e-05	0.000288084	0.000273174	12.0224
USGS-324544114472901	6	6025	28.5	19.87	0.0934923	0.0373321	0.0003994	1.49104e-05	0.00029627	0.00028136	12.3826
USGS-324501114455101	6	6025	28.5	20.373	0.0934923	0.0373321	0.0003994	1.49104e-05	0.00030377	0.00028886	12.7127
USGS-324544114472901	6	6025	28.5	21.975	0.0934923	0.0373321	0.0003994	1.49104e-05	0.000327657	0.000312746	13.764
USGS-324501114455101	6	6025	28.5	17.31	0.0934923	0.0373321	0.0003994	1.49104e-05	0.0002581	0.000243189	10.7028
USGS-324335115574801	6	6025	28.5	14.034	0.0934923	0.0373321	0.0003994	1.49104e-05	0.000209253	0.000194343	8.55302
USGS-324335115574801	6	6025	28.5	15.206	0.0934923	0.0373321	0.0003994	1.49104e-05	0.000226728	0.000211818	9.32209
USGS-324428115581601	6	6025	28.5	7.226	0.0934923	0.0373321	0.0003994	1.49104e-05	0.000107743	9.28323e-05	4.08555
USGS-324428115581601	6	6025	28.5	7.289	0.0934923	0.0373321	0.0003994	1.49104e-05	0.000108682	9.37717e-05	4.12689
USGS-324428115581601	6	6025	28.5	7.355	0.0934923	0.0373321	0.0003994	1.49104e-05	0.000109666	9.47558e-05	4.1702
USGS-324428115581601	6	6025	28.5	7.426	0.0934923	0.0373321	0.0003994	1.49104e-05	0.000110725	9.58144e-05	4.21679
USGS-324428115581601	6	6025	28.5	7.488	0.0934923	0.0373321	0.0003994	1.49104e-05	0.000111649	9.67389e-05	4.25748
USGS-324335115574801	6	6025	28.5	8.882	0.0934923	0.0373321	0.0003994	1.49104e-05	0.000132434	0.000117524	5.17223
USGS-324335115574801	6	6025	28.5	9.146	0.0934923	0.0373321	0.0003994	1.49104e-05	0.000136371	0.00012146	5.34547
USGS-324428115581601	6	6025	28.5	5.74	0.0934923	0.0373321	0.0003994	1.49104e-05	8.55859e-05	7.06754e-05	3.11043
USGS-324428115581601	6	6025	28.5	6.004	0.0934923	0.0373321	0.0003994	1.49104e-05	8.95222e-05	7.46118e-05	3.28366
USGS-324414115591902	6	6025	28.5	6.116	0.0934923	0.0373321	0.0003994	1.49104e-05	9.11922e-05	7.62818e-05	3.35716
USGS-324414115591902	6	6025	28.5	6.169	0.0934923	0.0373321	0.0003994	1.49104e-05	9.19824e-05	7.7072e-05	3.39194
USGS-324501114455101	6	6025	28.5	5.247	0.0934923	0.0373321	0.0003994	1.49104e-05	7.8235e-05	6.33246e-05	2.78692
USGS-324501114455101	6	6025	28.5	5.372	0.0934923	0.0373321	0.0003994	1.49104e-05	8.00988e-05	6.51884e-05	2.86894
USGS-324428115581601	6	6025	28.5	5.575	0.0934923	0.0373321	0.0003994	1.49104e-05	8.31256e-05	6.82152e-05	3.00215
USGS-324428115581601	6	6025	28.5	5.998	0.0934923	0.0373321	0.0003994	1.49104e-05	8.94328e-05	7.45223e-05	3.27973
USGS-324417115582401	6	6025	28.5	2.709	0.0934923	0.0373321	0.0003994	1.49104e-05	4.03924e-05	2.54819e-05	1.12146
USGS-324417115582401	6	6025	28.5	2.894	0.0934923	0.0373321	0.0003994	1.49104e-05	4.31508e-05	2.82404e-05	1.24286
USGS-324558115595201	6	6025	28.5	0.977	0.0934923	0.0373321	0.0003994	1.49104e-05	1.45675e-05	-3.4294e-07	-0.0150928
USGS-324558115595201	6	6025	28.5	1.018	0.0934923	0.0373321	0.0003994	1.49104e-05	1.51788e-05	2.68388e-07	0.0118117
USGS-324335115574801	6	6025	28.6	11.55	0.0961316	0.0374307	0.0003994	1.49498e-05	0.000172671	0.000157721	6.94129
USGS-324335115574801	6	6025	28.6	11.816	0.0961316	0.0374307	0.0003994	1.49498e-05	0.000176647	0.000161697	7.1163
USGS-324501114455101	6	6025	28.7	16.708	0.0987692	0.0375296	0.0003994	1.49893e-05	0.000250442	0.000235452	10.3623
USGS-324501114455101	6	6025	28.7	17.128	0.0987692	0.0375296	0.0003994	1.49893e-05	0.000256737	0.000241748	10.6393
USGS-324428115581601	6	6025	28.7	7.18	0.0987692	0.0375296	0.0003994	1.49893e-05	0.000107623	9.2634e-05	4.07682
USGS-324428115581601	6	6025	28.7	7.713	0.0987692	0.0375296	0.0003994	1.49893e-05	0.000115613	0.000100623	4.42843
USGS-324414115591902	6	6025	28.7	7.8	0.0987692	0.0375296	0.0003994	1.49893e-05	0.000116917	0.000101927	4.48582
USGS-324414115591902	6	6025	28.7	4.948	0.0987692	0.0375296	0.0003994	1.49893e-05	7.41671e-05	5.91778e-05	2.60442
USGS-324414115591902	6	6025	28.7	8.068	0.0987692	0.0375296	0.0003994	1.49893e-05	0.000120934	0.000105945	4.66262
USGS-324414115591902	6	6025	28.7	5.116	0.0987692	0.0375296	0.0003994	1.49893e-05	7.66854e-05	6.1696e-05	2.71524
USGS-324414115591902	6	6025	28.7	10.176	0.0987692	0.0375296	0.0003994	1.49893e-05	0.000152531	0.000137542	6.05322
USGS-324608115593501	6	6025	28.7	1.23	0.0987692	0.0375296	0.0003994	1.49893e-05	1.84369e-05	3.44754e-06	0.151726
USGS-324608115593501	6	6025	28.7	1.274	0.0987692	0.0375296	0.0003994	1.49893e-05	1.90964e-05	4.10707e-06	0.180752
USGS-324501114455101	6	6025	28.8	21.229	0.101405	0.0376286	0.0003994	1.50289e-05	0.000319048	0.000304019	13.3799
USGS-324501114455101	6	6025	28.8	21.361	0.101405	0.0376286	0.0003994	1.50289e-05	0.000321032	0.000306003	13.4672
USGS-324414115591902	6	6025	28.8	9.766	0.101405	0.0376286	0.0003994	1.50289e-05	0.000146772	0.000131743	5.79802
USGS-324414115591902	6	6025	28.8	10.019	0.101405	0.0376286	0.0003994	1.50289e-05	0.000150574	0.000135545	5.96536
USGS-324414115591902	6	6025	28.8	7.815	0.101405	0.0376286	0.0003994	1.50289e-05	0.000117451	0.000102422	4.50758
USGS-324414115591902	6	6025	28.8	8.15	0.101405	0.0376286	0.0003994	1.50289e-05	0.000122485	0.000107456	4.72916
USGS-324414115591902	6	6025	28.8	8.15	0.101405	0.0376286	0.0003994	1.50289e-05	0.000122485	0.000107456	4.72916
USGS-324414115591902	6	6025	28.8	8.15	0.101405	0.0376286	0.0003994	1.50289e-05	0.000122485	0.000107456	4.72916
USGS-324414115591902	6	6025	28.8	8.551	0.101405	0.0376286	0.0003994	1.50289e-05	0.000128512	0.000113483	4.99439
USGS-324414115591902	6	6025	28.8	6.089	0.101405	0.0376286	0.0003994	1.50289e-05	9.15108e-05	7.6482e-05	3.36597
USGS-324414115591902	6	6025	28.8	6.355	0.101405	0.0376286	0.0003994	1.50289e-05	9.55085e-05	8.04797e-05	3.54191
USGS-324414115591902	6	6025	28.8	6.248	0.101405	0.0376286	0.0003994	1.50289e-05	9.39004e-05	7.88716e-05	3.47114
USGS-324414115591902	6	6025	28.8	6.354	0.101405	0.0376286	0.0003994	1.50289e-05	9.54935e-05	8.04646e-05	3.54125
USGS-324439115593401	6	6025	28.8	3.064	0.101405	0.0376286	0.0003994	1.50289e-05	4.60485e-05	3.10196e-05	1.36517
USGS-324439115593401	6	6025	28.8	3.143	0.101405	0.0376286	0.0003994	1.50289e-05	4.72358e-05	3.22069e-05	1.41743
USGS-324145115170904	6	6025	28.8	9.789	0.101405	0.0376286	0.0003994	1.50289e-05	0.000147118	0.000132089	5.81323
USGS-324335115574801	6	6025	28.9	13.579	0.104039	0.0377279	0.0003994	1.50685e-05	0.000204615	0.000189547	8.34196
USGS-324414115591902	6	6025	28.9	6.151	0.104039	0.0377279	0.0003994	1.50685e-05	9.26865e-05	7.76179e-05	3.41597
USGS-324414115591902	6	6025	28.9	6.47	0.104039	0.0377279	0.0003994	1.50685e-05	9.74933e-05	8.24248e-05	3.62752
USGS-324544114472901	6	6025	28.9	21.289	0.104039	0.0377279	0.0003994	1.50685e-05	0.000320794	0.000305725	13.455
USGS-324416115594101	6	6025	28.9	3.388	0.104039	0.0377279	0.0003994	1.50685e-05	5.10521e-05	3.59836e-05	1.58364
USGS-325107114534701	6	6025	29	13.203	0.106671	0.0378273	0.0003994	1.51082e-05	0.000199474	0.000184366	8.11394
USGS-325107114534701	6	6025	29	14.782	0.106671	0.0378273	0.0003994	1.51082e-05	0.00022333	0.000208222	9.16384
USGS-324544114475201	6	6025	29	17.91	0.106671	0.0378273	0.0003994	1.51082e-05	0.000270589	0.00025548	11.2437
USGS-324335115574801	6	6025	29	20.059	0.106671	0.0378273	0.0003994	1.51082e-05	0.000303056	0.000287948	12.6726
USGS-324335115574801	6	6025	29	20.165	0.106671	0.0378273	0.0003994	1.51082e-05	0.000304658	0.000289549	12.7431
USGS-324323115580001	6	6025	29	23.065	0.106671	0.0378273	0.0003994	1.51082e-05	0.000348471	0.000333363	14.6713
USGS-324323115580001	6	6025	29	23.382	0.106671	0.0378273	0.0003994	1.51082e-05	0.000353261	0.000338153	14.8821
USGS-324323115580001	6	6025	29	23.651	0.106671	0.0378273	0.0003994	1.51082e-05	0.000357325	0.000342217	15.061
USGS-324323115580001	6	6025	29	24.806	0.106671	0.0378273	0.0003994	1.51082e-05	0.000374775	0.000359667	15.8289
USGS-324428115581601	6	6025	29	7.357	0.106671	0.0378273	0.0003994	1.51082e-05	0.000111151	9.60431e-05	4.22686
USGS-324428115581601	6	6025	29	7.566	0.106671	0.0378273	0.0003994	1.51082e-05	0.000114309	9.92007e-05	4.36582
USGS-324428115581601	6	6025	29	7.626	0.106671	0.0378273	0.0003994	1.51082e-05	0.000115215	0.000100107	4.40572
USGS-324428115581601	6	6025	29	7.7	0.106671	0.0378273	0.0003994	1.51082e-05	0.000116333	0.000101225	4.45492
USGS-324323115580001	6	6025	29	13.104	0.106671	0.0378273	0.0003994	1.51082e-05	0.000197978	0.00018287	8.04811
USGS-324323115580001	6	6025	29	13.905	0.106671	0.0378273	0.0003994	1.51082e-05	0.00021008	0.000194972	8.58071
USGS-324335115574801	6	6025	29	9.993	0.106671	0.0378273	0.0003994	1.51082e-05	0.000150977	0.000135868	5.97957
USGS-324428115581601	6	6025	29	7.158	0.106671	0.0378273	0.0003994	1.51082e-05	0.000108145	9.30365e-05	4.09454
USGS-324428115581601	6	6025	29	7.695	0.106671	0.0378273	0.0003994	1.51082e-05	0.000116258	0.00010115	4.4516
USGS-324323115580001	6	6025	29	10.697	0.106671	0.0378273	0.0003994	1.51082e-05	0.000161613	0.000146505	6.44767
USGS-324323115580001	6	6025	29	11.12	0.106671	0.0378273	0.0003994	1.51082e-05	0.000168004	0.000152895	6.72892
USGS-324439115593401	6	6025	29	3.95	0.106671	0.0378273	0.0003994	1.51082e-05	5.96775e-05	4.45693e-05	1.96149
USGS-324439115593401	6	6025	29	4.117	0.106671	0.0378273	0.0003994	1.51082e-05	6.22006e-05	4.70924e-05	2.07254
USGS-324416115594101	6	6025	29	4.29	0.106671	0.0378273	0.0003994	1.51082e-05	6.48143e-05	4.97061e-05	2.18757
USGS-324416115594101	6	6025	29	4.323	0.106671	0.0378273	0.0003994	1.51082e-05	6.53129e-05	5.02047e-05	2.20951
USGS-324525114500701	6	6025	29	9.616	0.106671	0.0378273	0.0003994	1.51082e-05	0.000145281	0.000130173	5.72889
USGS-324414115591902	6	6025	29	7.638	0.106671	0.0378273	0.0003994	1.51082e-05	0.000115397	0.000100288	4.4137
USGS-324416115594101	6	6025	29	4.122	0.106671	0.0378273	0.0003994	1.51082e-05	6.22762e-05	4.71679e-05	2.07586
USGS-324416115594101	6	6025	29	5.331	0.106671	0.0378273	0.0003994	1.51082e-05	8.0542e-05	6.54338e-05	2.87974
USGS-324416115594101	6	6025	29	5.413	0.106671	0.0378273	0.0003994	1.51082e-05	8.17809e-05	6.66726e-05	2.93426
USGS-324416115594101	6	6025	29	5.413	0.106671	0.0378273	0.0003994	1.51082e-05	8.17809e-05	6.66726e-05	2.93426
USGS-324416115594101	6	6025	29	5.458	0.106671	0.0378273	0.0003994	1.51082e-05	8.24608e-05	6.73525e-05	2.96418
USGS-324416115594101	6	6025	29	4.323	0.106671	0.0378273	0.0003994	1.51082e-05	6.53129e-05	5.02047e-05	2.20951
USGS-324416115594101	6	6025	29	4.355	0.106671	0.0378273	0.0003994	1.51082e-05	6.57964e-05	5.06881e-05	2.23078
USGS-324323115580001	6	6025	29	6.201	0.106671	0.0378273	0.0003994	1.51082e-05	9.36862e-05	7.85779e-05	3.45822
USGS-324323115580001	6	6025	29	6.467	0.106671	0.0378273	0.0003994	1.51082e-05	9.7705e-05	8.25967e-05	3.63508
USGS-324525114500701	6	6025	29	7.356	0.106671	0.0378273	0.0003994	1.51082e-05	0.000111136	9.6028e-05	4.22619
USGS-324525114500701	6	6025	29	8.535	0.106671	0.0378273	0.0003994	1.51082e-05	0.000128949	0.000113841	5.01012
USGS-324525114500701	6	6025	29	9.498	0.106671	0.0378273	0.0003994	1.51082e-05	0.000143498	0.00012839	5.65043
USGS-324558115595201	6	6025	29	1.602	0.106671	0.0378273	0.0003994	1.51082e-05	2.42034e-05	9.09516e-06	0.400278
USGS-324558115595201	6	6025	29	1.625	0.106671	0.0378273	0.0003994	1.51082e-05	2.45509e-05	9.44265e-06	0.415571
USGS-324558115595201	6	6025	29	1.637	0.106671	0.0378273	0.0003994	1.51082e-05	2.47322e-05	9.62395e-06	0.42355
USGS-324558115595201	6	6025	29	1.662	0.106671	0.0378273	0.0003994	1.51082e-05	2.51099e-05	1.00017e-05	0.440173
USGS-324323115580001	6	6025	29	6.4	0.106671	0.0378273	0.0003994	1.51082e-05	9.66927e-05	8.15845e-05	3.59053
USGS-324323115580001	6	6025	29	6.499	0.106671	0.0378273	0.0003994	1.51082e-05	9.81884e-05	8.30802e-05	3.65636
USGS-324323115580001	6	6025	29	6.501	0.106671	0.0378273	0.0003994	1.51082e-05	9.82186e-05	8.31104e-05	3.65769
USGS-324417115582401	6	6025	29	1.025	0.106671	0.0378273	0.0003994	1.51082e-05	1.54859e-05	3.77706e-07	0.0166228
USGS-324417115582401	6	6025	29	1.048	0.106671	0.0378273	0.0003994	1.51082e-05	1.58334e-05	7.25195e-07	0.0319158
USGS-324335115574801	6	6025	29.1	11.425	0.109302	0.037927	0.0003994	1.5148e-05	0.000173066	0.000157918	6.94998
USGS-324333115580201	6	6025	29.1	5.503	0.109302	0.037927	0.0003994	1.5148e-05	8.33596e-05	6.82116e-05	3.00199
USGS-324333115580201	6	6025	29.1	5.587	0.109302	0.037927	0.0003994	1.5148e-05	8.46321e-05	6.9484e-05	3.05799
USGS-324421115592101	6	6025	29.1	3.786	0.109302	0.037927	0.0003994	1.5148e-05	5.73505e-05	4.22024e-05	1.85733
USGS-324439115593401	6	6025	29.1	4.822	0.109302	0.037927	0.0003994	1.5148e-05	7.30438e-05	5.78958e-05	2.54799
USGS-324421115592101	6	6025	29.1	3.853	0.109302	0.037927	0.0003994	1.5148e-05	5.83654e-05	4.32173e-05	1.902
USGS-324439115593401	6	6025	29.1	4.991	0.109302	0.037927	0.0003994	1.5148e-05	7.56038e-05	6.04558e-05	2.66066
USGS-324416115594101	6	6025	29.1	4.228	0.109302	0.037927	0.0003994	1.5148e-05	6.40459e-05	4.88978e-05	2.15199
USGS-324416115594101	6	6025	29.1	4.329	0.109302	0.037927	0.0003994	1.5148e-05	6.55758e-05	5.04278e-05	2.21933
USGS-324416115594101	6	6025	29.1	5.38	0.109302	0.037927	0.0003994	1.5148e-05	8.14964e-05	6.63484e-05	2.91999
USGS-324416115594101	6	6025	29.1	5.465	0.109302	0.037927	0.0003994	1.5148e-05	8.2784e-05	6.7636e-05	2.97666
USGS-324608115593501	6	6025	29.1	0.662	0.109302	0.037927	0.0003994	1.5148e-05	1.0028e-05	-5.12004e-06	-0.225333
USGS-324608115593501	6	6025	29.1	0.697	0.109302	0.037927	0.0003994	1.5148e-05	1.05582e-05	-4.58985e-06	-0.201999
USGS-324501114455101	6	6025	29.2	5.211	0.111931	0.0380268	0.0003994	1.51879e-05	7.91442e-05	6.39563e-05	2.81472
USGS-324501114455101	6	6025	29.2	5.41	0.111931	0.0380268	0.0003994	1.51879e-05	8.21666e-05	6.69787e-05	2.94773
USGS-324417115582401	6	6025	29.2	3.03	0.111931	0.0380268	0.0003994	1.51879e-05	4.60194e-05	3.08315e-05	1.35689
USGS-324439115593401	6	6025	29.2	4.919	0.111931	0.0380268	0.0003994	1.51879e-05	7.47093e-05	5.95214e-05	2.61954
USGS-324439115593401	6	6025	29.2	3.162	0.111931	0.0380268	0.0003994	1.51879e-05	4.80242e-05	3.28363e-05	1.44512
USGS-324439115593401	6	6025	29.2	5.089	0.111931	0.0380268	0.0003994	1.51879e-05	7.72913e-05	6.21034e-05	2.73317
USGS-324417115582401	6	6025	29.2	3.216	0.111931	0.0380268	0.0003994	1.51879e-05	4.88443e-05	3.36564e-05	1.48122
USGS-324416115594101	6	6025	29.2	3.324	0.111931	0.0380268	0.0003994	1.51879e-05	5.04846e-05	3.52967e-05	1.55341
USGS-324455116003801	6	6025	29.2	8.569	0.111931	0.0380268	0.0003994	1.51879e-05	0.000130145	0.000114957	5.05927
USGS-324416115594101	6	6025	29.2	3.403	0.111931	0.0380268	0.0003994	1.51879e-05	5.16844e-05	3.64965e-05	1.60621
USGS-324439115593401	6	6025	29.2	7.151	0.111931	0.0380268	0.0003994	1.51879e-05	0.000108609	9.34208e-05	4.11145
USGS-324439115593401	6	6025	29.2	7.961	0.111931	0.0380268	0.0003994	1.51879e-05	0.000120911	0.000105723	4.65287
USGS-324416115594101	6	6025	29.2	5.304	0.111931	0.0380268	0.0003994	1.51879e-05	8.05567e-05	6.53688e-05	2.87688
USGS-324416115594101	6	6025	29.2	5.431	0.111931	0.0380268	0.0003994	1.51879e-05	8.24855e-05	6.72976e-05	2.96177
USGS-324333115580201	6	6025	29.2	4.398	0.111931	0.0380268	0.0003994	1.51879e-05	6.67964e-05	5.16085e-05	2.27129
USGS-324323115580001	6	6025	29.2	8.144	0.111931	0.0380268	0.0003994	1.51879e-05	0.00012369	0.000108502	4.77519
USGS-324323115580001	6	6025	29.2	8.27	0.111931	0.0380268	0.0003994	1.51879e-05	0.000125604	0.000110416	4.85941
USGS-324439115593401	6	6025	29.2	2.415	0.111931	0.0380268	0.0003994	1.51879e-05	3.66788e-05	2.14909e-05	0.945814
USGS-325107114534701	6	6025	29.3	23.094	0.114558	0.0381268	0.0003994	1.52279e-05	0.000351672	0.000336444	14.8069
USGS-324323115580001	6	6025	29.3	10.386	0.114558	0.0381268	0.0003994	1.52279e-05	0.000158157	0.000142929	6.29029
USGS-324323115580001	6	6025	29.3	11.023	0.114558	0.0381268	0.0003994	1.52279e-05	0.000167857	0.000152629	6.7172
USGS-324333115580201	6	6025	29.3	5.434	0.114558	0.0381268	0.0003994	1.52279e-05	8.27482e-05	6.75203e-05	2.97157
USGS-324333115580201	6	6025	29.3	3.512	0.114558	0.0381268	0.0003994	1.52279e-05	5.34802e-05	3.82524e-05	1.68349
USGS-324333115580201	6	6025	29.3	3.539	0.114558	0.0381268	0.0003994	1.52279e-05	5.38914e-05	3.86635e-05	1.70158
USGS-324333115580201	6	6025	29.3	5.647	0.114558	0.0381268	0.0003994	1.52279e-05	8.59917e-05	7.07639e-05	3.11432
USGS-324333115580201	6	6025	29.3	5.858	0.114558	0.0381268	0.0003994	1.52279e-05	8.92048e-05	7.39769e-05	3.25573
USGS-324558115595201	6	6025	29.3	1.436	0.114558	0.0381268	0.0003994	1.52279e-05	2.18672e-05	6.63935e-06	0.292198
USGS-324421115592101	6	6025	29.4	4.461	0.117183	0.0382271	0.0003994	1.52679e-05	6.81101e-05	5.28422e-05	2.32558
USGS-324421115592101	6	6025	29.4	4.589	0.117183	0.0382271	0.0003994	1.52679e-05	7.00644e-05	5.47965e-05	2.41159
USGS-324421115592101	6	6025	29.4	3.6	0.117183	0.0382271	0.0003994	1.52679e-05	5.49644e-05	3.96965e-05	1.74704
USGS-324421115592101	6	6025	29.4	3.701	0.117183	0.0382271	0.0003994	1.52679e-05	5.65065e-05	4.12386e-05	1.81491
USGS-324417115582401	6	6025	29.4	1.379	0.117183	0.0382271	0.0003994	1.52679e-05	2.10544e-05	5.78653e-06	0.254665
USGS-324333115580201	6	6025	29.5	7.093	0.119807	0.0383275	0.0003994	1.5308e-05	0.00010858	9.32717e-05	4.10489
USGS-324323115580001	6	6025	29.5	10.834	0.119807	0.0383275	0.0003994	1.5308e-05	0.000165847	0.000150539	6.62522
USGS-324323115580001	6	6025	29.5	11.313	0.119807	0.0383275	0.0003994	1.5308e-05	0.000173179	0.000157871	6.94792
USGS-324424116012301	6	6025	29.5	4.405	0.119807	0.0383275	0.0003994	1.5308e-05	6.74317e-05	5.21237e-05	2.29397
USGS-324424116012301	6	6025	29.5	4.619	0.119807	0.0383275	0.0003994	1.5308e-05	7.07077e-05	5.53997e-05	2.43814
USGS-324439115593401	6	6025	29.5	4.937	0.119807	0.0383275	0.0003994	1.5308e-05	7.55756e-05	6.02676e-05	2.65238
USGS-324439115593401	6	6025	29.5	5.065	0.119807	0.0383275	0.0003994	1.5308e-05	7.7535e-05	6.2227e-05	2.73861
USGS-324424116012301	6	6025	29.5	4.578	0.119807	0.0383275	0.0003994	1.5308e-05	7.008e-05	5.4772e-05	2.41052
USGS-324421115592101	6	6025	29.5	3.605	0.119807	0.0383275	0.0003994	1.5308e-05	5.51853e-05	3.98773e-05	1.755
USGS-324424116012301	6	6025	29.5	4.664	0.119807	0.0383275	0.0003994	1.5308e-05	7.13965e-05	5.60885e-05	2.46846
USGS-324421115592101	6	6025	29.5	3.74	0.119807	0.0383275	0.0003994	1.5308e-05	5.72519e-05	4.19439e-05	1.84595
USGS-324439115593401	6	6025	29.5	6.444	0.119807	0.0383275	0.0003994	1.5308e-05	9.86448e-05	8.33368e-05	3.66765
USGS-324439115593401	6	6025	29.5	6.552	0.119807	0.0383275	0.0003994	1.5308e-05	0.000100298	8.499e-05	3.74041
USGS-324424116012301	6	6025	29.5	2.762	0.119807	0.0383275	0.0003994	1.5308e-05	4.22807e-05	2.69727e-05	1.18707
USGS-324424116012301	6	6025	29.5	4.407	0.119807	0.0383275	0.0003994	1.5308e-05	6.74624e-05	5.21544e-05	2.29531
USGS-324424116012301	6	6025	29.5	4.578	0.119807	0.0383275	0.0003994	1.5308e-05	7.008e-05	5.4772e-05	2.41052
USGS-324424116012301	6	6025	29.5	2.897	0.119807	0.0383275	0.0003994	1.5308e-05	4.43473e-05	2.90393e-05	1.27802
USGS-324416115594101	6	6025	29.5	5.157	0.119807	0.0383275	0.0003994	1.5308e-05	7.89434e-05	6.36354e-05	2.80059
USGS-324416115594101	6	6025	29.5	5.498	0.119807	0.0383275	0.0003994	1.5308e-05	8.41634e-05	6.88554e-05	3.03033
USGS-324558115595201	6	6025	29.5	2.001	0.119807	0.0383275	0.0003994	1.5308e-05	3.06313e-05	1.53233e-05	0.674379
USGS-324558115595201	6	6025	29.5	2.114	0.119807	0.0383275	0.0003994	1.5308e-05	3.23611e-05	1.70531e-05	0.750508
USGS-324608115593501	6	6025	29.5	1.13	0.119807	0.0383275	0.0003994	1.5308e-05	1.7298e-05	1.99004e-06	0.0875817
USGS-324608115593501	6	6025	29.5	1.181	0.119807	0.0383275	0.0003994	1.5308e-05	1.80787e-05	2.77075e-06	0.121941
USGS-324608115593501	6	6025	29.5	0.296	0.119807	0.0383275	0.0003994	1.5308e-05	4.53117e-06	-1.07768e-05	-0.474288
USGS-324608115593501	6	6025	29.5	0.298	0.119807	0.0383275	0.0003994	1.5308e-05	4.56178e-06	-1.07462e-05	-0.472941
USGS-324424116012301	6	6025	29.6	5.438	0.122429	0.0384281	0.0003994	1.53482e-05	8.34635e-05	6.81153e-05	2.99775
USGS-324424116012301	6	6025	29.6	5.622	0.122429	0.0384281	0.0003994	1.53482e-05	8.62875e-05	7.09393e-05	3.12204
USGS-324421115592101	6	6025	29.6	2.936	0.122429	0.0384281	0.0003994	1.53482e-05	4.50623e-05	2.97141e-05	1.30772
USGS-324421115592101	6	6025	29.6	2.99	0.122429	0.0384281	0.0003994	1.53482e-05	4.58911e-05	3.05429e-05	1.34419
USGS-324656114451501	6	6025	29.6	3.442	0.122429	0.0384281	0.0003994	1.53482e-05	5.28285e-05	3.74803e-05	1.64951
USGS-324417115582401	6	6025	29.6	2.806	0.122429	0.0384281	0.0003994	1.53482e-05	4.3067e-05	2.77188e-05	1.21991
USGS-324417115582401	6	6025	29.6	2.22	0.122429	0.0384281	0.0003994	1.53482e-05	3.4073e-05	1.87248e-05	0.824078
USGS-324417115582401	6	6025	29.6	2.913	0.122429	0.0384281	0.0003994	1.53482e-05	4.47093e-05	2.93611e-05	1.29218
USGS-324417115582401	6	6025	29.6	2.305	0.122429	0.0384281	0.0003994	1.53482e-05	3.53776e-05	2.00294e-05	0.881493
USGS-324421115592101	6	6025	29.7	5.762	0.125049	0.0385289	0.0003994	1.53885e-05	8.86683e-05	7.32798e-05	3.22505
USGS-324421115592101	6	6025	29.7	5.924	0.125049	0.0385289	0.0003994	1.53885e-05	9.11612e-05	7.57728e-05	3.33476
USGS-324558115595201	6	6025	29.7	2.045	0.125049	0.0385289	0.0003994	1.53885e-05	3.14694e-05	1.60809e-05	0.707722
USGS-324558115595201	6	6025	29.7	2.103	0.125049	0.0385289	0.0003994	1.53885e-05	3.23619e-05	1.69735e-05	0.747002
USGS-324455116003801	6	6025	29.8	6.8	0.127667	0.03863	0.0003994	1.54288e-05	0.000104916	8.94871e-05	3.93833
USGS-324455116003801	6	6025	29.8	6.854	0.127667	0.03863	0.0003994	1.54288e-05	0.000105749	9.03202e-05	3.97499
USGS-324417115582401	6	6025	29.8	3.656	0.127667	0.03863	0.0003994	1.54288e-05	5.64077e-05	4.09789e-05	1.80348
USGS-324417115582401	6	6025	29.8	3.758	0.127667	0.03863	0.0003994	1.54288e-05	5.79814e-05	4.25526e-05	1.87274
USGS-324455116003801	6	6025	29.9	8.247	0.130284	0.0387312	0.0003994	1.54692e-05	0.000127575	0.000112106	4.93376
USGS-324455116003801	6	6025	29.9	8.387	0.130284	0.0387312	0.0003994	1.54692e-05	0.00012974	0.000114271	5.02908
USGS-324455116003801	6	6025	29.9	8.656	0.130284	0.0387312	0.0003994	1.54692e-05	0.000133902	0.000118432	5.21221
USGS-324455116003801	6	6025	29.9	8.932	0.130284	0.0387312	0.0003994	1.54692e-05	0.000138171	0.000122702	5.40011
USGS-324455116003801	6	6025	29.9	6.647	0.130284	0.0387312	0.0003994	1.54692e-05	0.000102824	8.73547e-05	3.84448
USGS-324455116003801	6	6025	29.9	6.863	0.130284	0.0387312	0.0003994	1.54692e-05	0.000106165	9.06961e-05	3.99154
USGS-324424116012301	6	6025	29.9	4.389	0.130284	0.0387312	0.0003994	1.54692e-05	6.78944e-05	5.24252e-05	2.30723
USGS-324424116012301	6	6025	29.9	4.475	0.130284	0.0387312	0.0003994	1.54692e-05	6.92248e-05	5.37556e-05	2.36578
USGS-324421115592101	6	6025	30	4.501	0.132899	0.0388326	0.0003994	1.55097e-05	6.98093e-05	5.42996e-05	2.38972
USGS-324421115592101	6	6025	30	4.716	0.132899	0.0388326	0.0003994	1.55097e-05	7.31439e-05	5.76342e-05	2.53648
USGS-324455116003801	6	6025	30	8.537	0.132899	0.0388326	0.0003994	1.55097e-05	0.000132407	0.000116897	5.14463
USGS-324455116003801	6	6025	30	8.537	0.132899	0.0388326	0.0003994	1.55097e-05	0.000132407	0.000116897	5.14463
USGS-324424116012301	6	6025	30	2.754	0.132899	0.0388326	0.0003994	1.55097e-05	4.27138e-05	2.72041e-05	1.19725
USGS-324424116012301	6	6025	30	2.177	0.132899	0.0388326	0.0003994	1.55097e-05	3.37647e-05	1.8255e-05	0.803401
USGS-324424116012301	6	6025	30	2.862	0.132899	0.0388326	0.0003994	1.55097e-05	4.43889e-05	2.88791e-05	1.27097
USGS-324424116012301	6	6025	30	2.263	0.132899	0.0388326	0.0003994	1.55097e-05	3.50985e-05	1.95888e-05	0.862103
USGS-324424116012301	6	6025	30	2.177	0.132899	0.0388326	0.0003994	1.55097e-05	3.37647e-05	1.8255e-05	0.803401
USGS-324558115595201	6	6025	30	1.471	0.132899	0.0388326	0.0003994	1.55097e-05	2.28148e-05	7.30508e-06	0.321497
USGS-324558115595201	6	6025	30	1.515	0.132899	0.0388326	0.0003994	1.55097e-05	2.34972e-05	7.98751e-06	0.35153
USGS-324558115595201	6	6025	30	1.54	0.132899	0.0388326	0.0003994	1.55097e-05	2.3885e-05	8.37526e-06	0.368595
USGS-324558115595201	6	6025	30	1.648	0.132899	0.0388326	0.0003994	1.55097e-05	2.556e-05	1.00503e-05	0.442314
USGS-324417115582401	6	6025	30	1.731	0.132899	0.0388326	0.0003994	1.55097e-05	2.68474e-05	1.13376e-05	0.498968
USGS-324417115582401	6	6025	30	1.815	0.132899	0.0388326	0.0003994	1.55097e-05	2.81502e-05	1.26404e-05	0.556305
USGS-324417115582401	6	6025	30	0.843	0.132899	0.0388326	0.0003994	1.55097e-05	1.30747e-05	-2.43503e-06	-0.107166
USGS-324417115582401	6	6025	30	0.95	0.132899	0.0388326	0.0003994	1.55097e-05	1.47342e-05	-7.75487e-07	-0.0341292
USGS-324608115593501	6	6025	30	1.1	0.132899	0.0388326	0.0003994	1.55097e-05	1.70607e-05	1.55097e-06	0.0682583
USGS-324608115593501	6	6025	30	1.144	0.132899	0.0388326	0.0003994	1.55097e-05	1.77431e-05	2.2334e-06	0.098292
USGS-324421115592101	6	6025	30.1	4.678	0.135512	0.0389342	0.0003994	1.55503e-05	7.27444e-05	5.71941e-05	2.51711
USGS-324421115592101	6	6025	30.1	4.85	0.135512	0.0389342	0.0003994	1.55503e-05	7.5419e-05	5.98687e-05	2.63482
USGS-324421115592101	6	6025	30.1	4.726	0.135512	0.0389342	0.0003994	1.55503e-05	7.34908e-05	5.79405e-05	2.54996
USGS-324421115592101	6	6025	30.1	6.016	0.135512	0.0389342	0.0003994	1.55503e-05	9.35507e-05	7.80004e-05	3.4328
USGS-324417115582401	6	6025	30.1	5.635	0.135512	0.0389342	0.0003994	1.55503e-05	8.7626e-05	7.20757e-05	3.17205
USGS-324417115582401	6	6025	30.1	5.906	0.135512	0.0389342	0.0003994	1.55503e-05	9.18402e-05	7.62899e-05	3.35752
USGS-324424116012301	6	6025	30.2	4.343	0.138124	0.039036	0.0003994	1.5591e-05	6.77116e-05	5.21207e-05	2.29383
USGS-324424116012301	6	6025	30.2	4.495	0.138124	0.039036	0.0003994	1.5591e-05	7.00815e-05	5.44905e-05	2.39813
USGS-324117115552001	6	6025	30.3	4.127	0.140734	0.039138	0.0003994	1.56317e-05	6.45121e-05	4.88804e-05	2.15123
USGS-324117115552001	6	6025	30.3	4.263	0.140734	0.039138	0.0003994	1.56317e-05	6.6638e-05	5.10063e-05	2.24479
USGS-324424116012301	6	6025	30.4	5.509	0.143342	0.0392402	0.0003994	1.56725e-05	8.63401e-05	7.06675e-05	3.11008
USGS-324424116012301	6	6025	30.4	5.69	0.143342	0.0392402	0.0003994	1.56725e-05	8.91768e-05	7.35042e-05	3.23492
USGS-324323115580001	6	6025	30.5	23.567	0.145948	0.0393426	0.0003994	1.57134e-05	0.000370319	0.000354605	15.6062
USGS-324323115580001	6	6025	30.5	23.567	0.145948	0.0393426	0.0003994	1.57134e-05	0.000370319	0.000354605	15.6062
USGS-324417115582401	6	6025	30.5	4.706	0.145948	0.0393426	0.0003994	1.57134e-05	7.39475e-05	5.8234e-05	2.56288
USGS-324117115552001	6	6025	30.5	3.697	0.145948	0.0393426	0.0003994	1.57134e-05	5.80926e-05	4.23792e-05	1.86511
USGS-324117115552001	6	6025	30.5	3.869	0.145948	0.0393426	0.0003994	1.57134e-05	6.07953e-05	4.50819e-05	1.98405
USGS-324439115593401	6	6025	30.5	5.671	0.145948	0.0393426	0.0003994	1.57134e-05	8.9111e-05	7.33975e-05	3.23022
USGS-324439115593401	6	6025	30.5	6.491	0.145948	0.0393426	0.0003994	1.57134e-05	0.000101996	8.62825e-05	3.79729
USGS-324608115593501	6	6025	30.5	1.049	0.145948	0.0393426	0.0003994	1.57134e-05	1.64834e-05	7.69959e-07	0.0338859
USGS-324608115593501	6	6025	30.5	1.152	0.145948	0.0393426	0.0003994	1.57134e-05	1.81019e-05	2.38844e-06	0.105115
USGS-324421115592101	6	6025	30.6	4.672	0.148553	0.0394452	0.0003994	1.57544e-05	7.36047e-05	5.78503e-05	2.54599
USGS-324117115552001	6	6025	30.6	6.395	0.148553	0.0394452	0.0003994	1.57544e-05	0.00010075	8.49952e-05	3.74064
USGS-324117115552001	6	6025	30.6	6.777	0.148553	0.0394452	0.0003994	1.57544e-05	0.000106768	9.10133e-05	4.0055
USGS-324117115552001	6	6025	30.7	5.201	0.151156	0.0395481	0.0003994	1.57955e-05	8.21524e-05	6.63569e-05	2.92037
USGS-324117115552001	6	6025	30.7	5.288	0.151156	0.0395481	0.0003994	1.57955e-05	8.35266e-05	6.77311e-05	2.98084
USGS-324608115593501	6	6025	30.7	2.088	0.151156	0.0395481	0.0003994	1.57955e-05	3.2981e-05	1.71855e-05	0.756334
USGS-324608115593501	6	6025	30.7	2.151	0.151156	0.0395481	0.0003994	1.57955e-05	3.39761e-05	1.81806e-05	0.800129
USGS-324117115552001	6	6025	31	5.402	0.158954	0.0398577	0.0003994	1.59192e-05	8.59953e-05	7.00761e-05	3.08405
USGS-324117115552001	6	6025	31	5.533	0.158954	0.0398577	0.0003994	1.59192e-05	8.80807e-05	7.21615e-05	3.17583
USGS-324407115590902	6	6025	31	4.568	0.158954	0.0398577	0.0003994	1.59192e-05	7.27187e-05	5.67995e-05	2.49975
USGS-324407115590902	6	6025	31	4.568	0.158954	0.0398577	0.0003994	1.59192e-05	7.27187e-05	5.67995e-05	2.49975
USGS-324117115552001	6	6025	31	4.833	0.158954	0.0398577	0.0003994	1.59192e-05	7.69373e-05	6.10181e-05	2.68541
USGS-324117115552001	6	6025	31	4.964	0.158954	0.0398577	0.0003994	1.59192e-05	7.90227e-05	6.31035e-05	2.77719
USGS-324439115593401	6	6025	31	4.102	0.158954	0.0398577	0.0003994	1.59192e-05	6.53004e-05	4.93812e-05	2.17327
USGS-324439115593401	6	6025	31	4.205	0.158954	0.0398577	0.0003994	1.59192e-05	6.694e-05	5.10209e-05	2.24543
USGS-324558115595201	6	6025	31	1.576	0.158954	0.0398577	0.0003994	1.59192e-05	2.50886e-05	9.16943e-06	0.403547
USGS-324558115595201	6	6025	31	1.639	0.158954	0.0398577	0.0003994	1.59192e-05	2.60915e-05	1.01723e-05	0.447685
USGS-324558115595201	6	6025	31	1.687	0.158954	0.0398577	0.0003994	1.59192e-05	2.68556e-05	1.09365e-05	0.481314
USGS-324558115595201	6	6025	31	1.689	0.158954	0.0398577	0.0003994	1.59192e-05	2.68875e-05	1.09683e-05	0.482715
USGS-324407115590902	6	6025	31.1	4.577	0.161551	0.0399613	0.0003994	1.59605e-05	7.30514e-05	5.70908e-05	2.51257
USGS-324405115592101	6	6025	31.1	7.047	0.161551	0.0399613	0.0003994	1.59605e-05	0.000112474	9.65134e-05	4.24755
USGS-324405115592101	6	6025	31.2	7.16	0.164145	0.0400651	0.0003994	1.6002e-05	0.000114574	9.85723e-05	4.33817
USGS-324405115592101	6	6025	31.2	7.325	0.164145	0.0400651	0.0003994	1.6002e-05	0.000117215	0.000101213	4.45437
USGS-324407115590902	6	6025	31.2	3.627	0.164145	0.0400651	0.0003994	1.6002e-05	5.80392e-05	4.20372e-05	1.85006
USGS-324407115590902	6	6025	31.2	3.627	0.164145	0.0400651	0.0003994	1.6002e-05	5.80392e-05	4.20372e-05	1.85006
USGS-324117115552001	6	6025	31.2	5.021	0.164145	0.0400651	0.0003994	1.6002e-05	8.0346e-05	6.4344e-05	2.83178
USGS-324405115592101	6	6025	31.2	5.245	0.164145	0.0400651	0.0003994	1.6002e-05	8.39305e-05	6.79285e-05	2.98953
USGS-324117115552001	6	6025	31.2	5.371	0.164145	0.0400651	0.0003994	1.6002e-05	8.59467e-05	6.99447e-05	3.07827
USGS-324405115592101	6	6025	31.2	5.463	0.164145	0.0400651	0.0003994	1.6002e-05	8.74189e-05	7.14169e-05	3.14306
USGS-324117115552001	6	6025	31.2	3.873	0.164145	0.0400651	0.0003994	1.6002e-05	6.19757e-05	4.59737e-05	2.0233
USGS-324117115552001	6	6025	31.2	4.011	0.164145	0.0400651	0.0003994	1.6002e-05	6.4184e-05	4.8182e-05	2.12049
USGS-324608115593501	6	6025	31.2	1.602	0.164145	0.0400651	0.0003994	1.6002e-05	2.56352e-05	9.6332e-06	0.423957
USGS-324608115593501	6	6025	31.2	1.668	0.164145	0.0400651	0.0003994	1.6002e-05	2.66913e-05	1.06893e-05	0.470438
USGS-324117115552001	6	6025	31.3	7.012	0.166738	0.0401691	0.0003994	1.60435e-05	0.000112497	9.64538e-05	4.24493
USGS-324407115590902	6	6025	31.3	4.326	0.166738	0.0401691	0.0003994	1.60435e-05	6.94044e-05	5.33608e-05	2.34841
USGS-324407115590902	6	6025	31.3	4.496	0.166738	0.0401691	0.0003994	1.60435e-05	7.21318e-05	5.60882e-05	2.46844
USGS-324407115590902	6	6025	31.3	3.527	0.166738	0.0401691	0.0003994	1.60435e-05	5.65856e-05	4.0542e-05	1.78425
USGS-324407115590902	6	6025	31.3	3.597	0.166738	0.0401691	0.0003994	1.60435e-05	5.77086e-05	4.16651e-05	1.83368
USGS-324407115590902	6	6025	31.3	5.848	0.166738	0.0401691	0.0003994	1.60435e-05	9.38226e-05	7.77791e-05	3.42306
USGS-324608115593501	6	6025	31.3	1.204	0.166738	0.0401691	0.0003994	1.60435e-05	1.93164e-05	3.27288e-06	0.14404
USGS-324608115593501	6	6025	31.3	1.262	0.166738	0.0401691	0.0003994	1.60435e-05	2.02469e-05	4.20341e-06	0.184992
USGS-324608115593501	6	6025	31.4	1.59	0.169329	0.0402733	0.0003994	1.60852e-05	2.55754e-05	9.49025e-06	0.417666
USGS-324117115552001	6	6025	31.5	6.535	0.171918	0.0403777	0.0003994	1.61269e-05	0.000105389	8.92622e-05	3.92843
USGS-324117115552001	6	6025	31.5	6.923	0.171918	0.0403777	0.0003994	1.61269e-05	0.000111646	9.55194e-05	4.20381
USGS-324405115592101	6	6025	31.5	4.067	0.171918	0.0403777	0.0003994	1.61269e-05	6.5588e-05	4.94611e-05	2.17678
USGS-324405115592101	6	6025	31.5	4.137	0.171918	0.0403777	0.0003994	1.61269e-05	6.67168e-05	5.059e-05	2.22646
USGS-324117115552001	6	6025	31.5	4.204	0.171918	0.0403777	0.0003994	1.61269e-05	6.77973e-05	5.16705e-05	2.27402
USGS-324117115552001	6	6025	31.5	4.343	0.171918	0.0403777	0.0003994	1.61269e-05	7.0039e-05	5.39121e-05	2.37267
USGS-324407115590901	6	6025	31.5	4.246	0.171918	0.0403777	0.0003994	1.61269e-05	6.84747e-05	5.23478e-05	2.30383
USGS-324407115590901	6	6025	31.5	3.401	0.171918	0.0403777	0.0003994	1.61269e-05	5.48475e-05	3.87206e-05	1.70409
USGS-324407115590901	6	6025	31.5	3.492	0.171918	0.0403777	0.0003994	1.61269e-05	5.6315e-05	4.01881e-05	1.76868
USGS-324407115590901	6	6025	31.5	2.776	0.171918	0.0403777	0.0003994	1.61269e-05	4.47682e-05	2.86413e-05	1.2605
USGS-324407115590901	6	6025	31.5	4.473	0.171918	0.0403777	0.0003994	1.61269e-05	7.21355e-05	5.60086e-05	2.46494
USGS-324407115590901	6	6025	31.5	2.832	0.171918	0.0403777	0.0003994	1.61269e-05	4.56713e-05	2.95444e-05	1.30025
USGS-324407115590901	6	6025	31.5	4.519	0.171918	0.0403777	0.0003994	1.61269e-05	7.28773e-05	5.67504e-05	2.49759
USGS-324407115590901	6	6025	31.5	4.561	0.171918	0.0403777	0.0003994	1.61269e-05	7.35546e-05	5.74278e-05	2.5274
USGS-324405115592101	6	6025	31.5	4.136	0.171918	0.0403777	0.0003994	1.61269e-05	6.67007e-05	5.05739e-05	2.22576
USGS-324405115592101	6	6025	31.5	4.275	0.171918	0.0403777	0.0003994	1.61269e-05	6.89423e-05	5.28155e-05	2.32441
USGS-324405115592101	6	6025	31.7	5.063	0.177091	0.0405872	0.0003994	1.62105e-05	8.20738e-05	6.58633e-05	2.89864
USGS-324405115592101	6	6025	31.7	5.195	0.177091	0.0405872	0.0003994	1.62105e-05	8.42136e-05	6.80031e-05	2.99282
USGS-324405115592101	6	6025	31.7	5.243	0.177091	0.0405872	0.0003994	1.62105e-05	8.49917e-05	6.87812e-05	3.02706
USGS-324405115592101	6	6025	31.8	4.156	0.179676	0.0406922	0.0003994	1.62525e-05	6.75452e-05	5.12928e-05	2.25739
USGS-324405115592101	6	6025	31.8	4.19	0.179676	0.0406922	0.0003994	1.62525e-05	6.80978e-05	5.18453e-05	2.28171
USGS-324405115592101	6	6025	31.8	4.017	0.179676	0.0406922	0.0003994	1.62525e-05	6.52861e-05	4.90337e-05	2.15797
USGS-324405115592101	6	6025	31.8	4.192	0.179676	0.0406922	0.0003994	1.62525e-05	6.81303e-05	5.18778e-05	2.28314
USGS-324405115592101	6	6025	32	5.173	0.184839	0.0409028	0.0003994	1.63366e-05	8.45092e-05	6.81726e-05	3.00028
USGS-324405115592101	6	6025	32	5.221	0.184839	0.0409028	0.0003994	1.63366e-05	8.52933e-05	6.89568e-05	3.03479
USGS-324405115592101	6	6025	32	5.483	0.184839	0.0409028	0.0003994	1.63366e-05	8.95735e-05	7.32369e-05	3.22316
USGS-324415116000501	6	6025	32	5.029	0.184839	0.0409028	0.0003994	1.63366e-05	8.21567e-05	6.58201e-05	2.89674
USGS-324415116000501	6	6025	32	5.309	0.184839	0.0409028	0.0003994	1.63366e-05	8.6731e-05	7.03944e-05	3.09806
USGS-324415116000501	6	6025	32	4.007	0.184839	0.0409028	0.0003994	1.63366e-05	6.54607e-05	4.91241e-05	2.16195
USGS-324415116000501	6	6025	32	4.146	0.184839	0.0409028	0.0003994	1.63366e-05	6.77315e-05	5.13949e-05	2.26189
USGS-324608115593501	6	6025	32	1.958	0.184839	0.0409028	0.0003994	1.63366e-05	3.1987e-05	1.56505e-05	0.688777
USGS-324608115593501	6	6025	32	2.086	0.184839	0.0409028	0.0003994	1.63366e-05	3.40781e-05	1.77415e-05	0.780805
USGS-324109115183304	6	6025	32.5	4.809	0.197717	0.041433	0.0003994	1.65483e-05	7.9581e-05	6.30326e-05	2.77407
USGS-324414115591901	6	6025	36.6	0.526	0.301753	0.0459757	0.0003994	1.83627e-05	9.65879e-06	-8.70392e-06	-0.38306
USGS-324414115591901	6	6025	36.6	0.547	0.301753	0.0459757	0.0003994	1.83627e-05	1.00444e-05	-8.31831e-06	-0.366089
USGS-324414115591901	6	6025	37	0.869	0.311756	0.0464379	0.0003994	1.85473e-05	1.61176e-05	-2.4297e-06	-0.106931
USGS-324414115591901	6	6025	37	1.128	0.311756	0.0464379	0.0003994	1.85473e-05	2.09214e-05	2.37405e-06	0.104482
USGS-324414115591901	6	6025	37	1.149	0.311756	0.0464379	0.0003994	1.85473e-05	2.13109e-05	2.76355e-06	0.121624
USGS-324414115591901	6	6025	37	0.904	0.311756	0.0464379	0.0003994	1.85473e-05	1.67668e-05	-1.78054e-06	-0.0783616
USGS-324414115591901	6	6025	37	1.397	0.311756	0.0464379	0.0003994	1.85473e-05	2.59106e-05	7.36328e-06	0.324058
USGS-324414115591901	6	6025	37	0.533	0.311756	0.0464379	0.0003994	1.85473e-05	9.88571e-06	-8.66159e-06	-0.381197
USGS-324414115591901	6	6025	37	1.428	0.311756	0.0464379	0.0003994	1.85473e-05	2.64856e-05	7.93825e-06	0.349362
USGS-324414115591901	6	6025	37	0.541	0.311756	0.0464379	0.0003994	1.85473e-05	1.00341e-05	-8.51321e-06	-0.374666
USGS-324414115591901	6	6025	37	0.543	0.311756	0.0464379	0.0003994	1.85473e-05	1.00712e-05	-8.47612e-06	-0.373034
USGS-324414115591901	6	6025	37.1	0.408	0.314252	0.046554	0.0003994	1.85937e-05	7.58622e-06	-1.10075e-05	-0.484438
USGS-324414115591901	6	6025	37.1	0.537	0.314252	0.046554	0.0003994	1.85937e-05	9.9848e-06	-8.60887e-06	-0.378876
USGS-324414115591901	6	6025	37.1	0.539	0.314252	0.046554	0.0003994	1.85937e-05	1.0022e-05	-8.57168e-06	-0.37724
USGS-324414115591901	6	6025	37.1	0.425	0.314252	0.046554	0.0003994	1.85937e-05	7.90231e-06	-1.06914e-05	-0.470527
USGS-324414115591901	6	6025	37.1	0.536	0.314252	0.046554	0.0003994	1.85937e-05	9.96621e-06	-8.62746e-06	-0.379695
USGS-324414115591901	6	6025	37.1	0.552	0.314252	0.046554	0.0003994	1.85937e-05	1.02637e-05	-8.32996e-06	-0.366602
USGS-324414115591901	6	6025	37.1	0.575	0.314252	0.046554	0.0003994	1.85937e-05	1.06914e-05	-7.90231e-06	-0.347781
USGS-324414115591901	6	6025	37.1	0.53	0.314252	0.046554	0.0003994	1.85937e-05	9.85464e-06	-8.73902e-06	-0.384604
USGS-324414115591901	6	6025	37.3	0.677	0.319241	0.0467868	0.0003994	1.86867e-05	1.26509e-05	-6.03579e-06	-0.265635
USGS-324414115591901	6	6025	37.3	0.705	0.319241	0.0467868	0.0003994	1.86867e-05	1.31741e-05	-5.51256e-06	-0.242608
USGS-363500118110001	6	6027	11.5	61.6	-0.382161	0.0232011	0.0003994	9.26652e-06	0.000570817	0.000561551	24.7139
USGS-370900118160001	6	6027	14	17.569	-0.308678	0.0249702	0.0003994	9.97309e-06	0.000175217	0.000165244	7.2724
USGS-370900118160001	6	6027	14	11.449	-0.308678	0.0249702	0.0003994	9.97309e-06	0.000114182	0.000104209	4.58623
USGS-365600118140001	6	6027	15.5	5.558	-0.2652	0.0260798	0.0003994	1.04163e-05	5.78936e-05	4.74774e-05	2.08948
USGS-370500118150001	6	6027	16	22.188	-0.250807	0.0264579	0.0003994	1.05673e-05	0.000234467	0.000223899	9.85381
USGS-364800118110001	6	6027	16	1.666	-0.250807	0.0264579	0.0003994	1.05673e-05	1.76051e-05	7.0378e-06	0.309734
USGS-371900118320001	6	6027	16.5	0.857	-0.236464	0.0268401	0.0003994	1.07199e-05	9.18698e-06	-1.53295e-06	-0.0674651
USGS-361400117580001	6	6027	18	39.014	-0.193731	0.0280119	0.0003994	1.11879e-05	0.000436487	0.000425299	18.7174
USGS-364300118080001	6	6027	18.5	7.761	-0.179585	0.028411	0.0003994	1.13473e-05	8.80667e-05	7.67194e-05	3.37642
USGS-364300118080001	6	6027	18.5	1.932	-0.179585	0.028411	0.0003994	1.13473e-05	2.19231e-05	1.05757e-05	0.465438
USGS-345100119100001	6	6029	15	31.033	-0.279642	0.0257058	0.0003994	1.02669e-05	0.000318613	0.000308346	13.5703
USGS-354100118130001	6	6029	17	498.553	-0.222171	0.0272265	0.0003994	1.08743e-05	0.00542139	0.00541052	238.117
USGS-353900118170001	6	6029	17	55.489	-0.222171	0.0272265	0.0003994	1.08743e-05	0.000603401	0.000592527	26.0771
USGS-350600118270002	6	6029	17.5	22.71	-0.207927	0.0276171	0.0003994	1.10303e-05	0.000250497	0.000239467	10.5389
USGS-353500118280001	6	6029	18	67.905	-0.193731	0.0280119	0.0003994	1.11879e-05	0.000759718	0.00074853	32.9428
USGS-351800119040001	6	6029	18.5	7.673	-0.179585	0.028411	0.0003994	1.13473e-05	8.70682e-05	7.57208e-05	3.33247
USGS-352129119040901	6	6029	19	2.877	-0.165487	0.0288144	0.0003994	1.15085e-05	3.31098e-05	2.16014e-05	0.950676
USGS-351500118370001	6	6029	19	10.978	-0.165487	0.0288144	0.0003994	1.15085e-05	0.00012634	0.000114831	5.05373
USGS-352245119025601	6	6029	19.4	8.14	-0.154243	0.0291402	0.0003994	1.16386e-05	9.47381e-05	8.30995e-05	3.65721
USGS-352412119014601	6	6029	19.7	17.907	-0.14583	0.0293863	0.0003994	1.17369e-05	0.000210173	0.000198436	8.73316
USGS-353606119370301	6	6029	19.8	0.419	-0.14303	0.0294688	0.0003994	1.17698e-05	4.93155e-06	-6.83827e-06	-0.300952
USGS-352800119260001	6	6029	20	5.569	-0.137435	0.0296341	0.0003994	1.18359e-05	6.59139e-05	5.4078e-05	2.37997
USGS-351655118594301	6	6029	20	13.795	-0.137435	0.0296341	0.0003994	1.18359e-05	0.000163276	0.00015144	6.66487
USGS-352800119260001	6	6029	20	1.28	-0.137435	0.0296341	0.0003994	1.18359e-05	1.51499e-05	3.31404e-06	0.145851
USGS-352303119050101	6	6029	20	2.416	-0.137435	0.0296341	0.0003994	1.18359e-05	2.85954e-05	1.67596e-05	0.737589
USGS-353234119361201	6	6029	20.1	0.205	-0.13464	0.029717	0.0003994	1.1869e-05	2.43314e-06	-9.43584e-06	-0.415271
USGS-345006118183101	6	6029	20.3	19.668	-0.129057	0.0298834	0.0003994	1.19354e-05	0.000234746	0.000222811	9.8059
USGS-345006118183101	6	6029	20.3	19.903	-0.129057	0.0298834	0.0003994	1.19354e-05	0.000237551	0.000225616	9.92934
USGS-345006118183101	6	6029	20.3	12.525	-0.129057	0.0298834	0.0003994	1.19354e-05	0.000149491	0.000137556	6.05384
USGS-345006118183101	6	6029	20.3	12.747	-0.129057	0.0298834	0.0003994	1.19354e-05	0.000152141	0.000140206	6.17045
USGS-354031119505801	6	6029	20.5	13.381	-0.123481	0.0300505	0.0003994	1.20022e-05	0.000160601	0.000148599	6.53984
USGS-354400119100001	6	6029	20.5	2.05	-0.123481	0.0300505	0.0003994	1.20022e-05	2.46045e-05	1.26023e-05	0.554627
USGS-354400119100001	6	6029	20.5	1.039	-0.123481	0.0300505	0.0003994	1.20022e-05	1.24703e-05	4.68085e-07	0.0206004
USGS-352324119060401	6	6029	20.7	13.444	-0.117912	0.0302183	0.0003994	1.20692e-05	0.000162258	0.000150189	6.60982
USGS-351500118540001	6	6029	20.7	14.292	-0.117912	0.0302183	0.0003994	1.20692e-05	0.000172493	0.000160424	7.06025
USGS-352200119040001	6	6029	20.7	1.796	-0.117912	0.0302183	0.0003994	1.20692e-05	2.16763e-05	9.60708e-06	0.422808
USGS-352152119055401	6	6029	21	3.84	-0.109574	0.0304713	0.0003994	1.21703e-05	4.67338e-05	3.45635e-05	1.52114
USGS-351824117570101	6	6029	21.1	26.372	-0.106798	0.030556	0.0003994	1.22041e-05	0.000321846	0.000309642	13.6273
USGS-351824117570101	6	6029	21.1	26.746	-0.106798	0.030556	0.0003994	1.22041e-05	0.00032641	0.000314206	13.8282
USGS-351415119052201	6	6029	21.1	12.489	-0.106798	0.030556	0.0003994	1.22041e-05	0.000152417	0.000140213	6.17076
USGS-351415119052201	6	6029	21.2	10.595	-0.104025	0.0306409	0.0003994	1.2238e-05	0.000129661	0.000117423	5.1678
USGS-352416119025201	6	6029	21.2	3.177	-0.104025	0.0306409	0.0003994	1.2238e-05	3.88801e-05	2.66421e-05	1.17252
USGS-351415119052201	6	6029	21.5	16.852	-0.0957145	0.0308966	0.0003994	1.23401e-05	0.000207955	0.000195615	8.60903
USGS-351800119180001	6	6029	21.5	1.922	-0.0957145	0.0308966	0.0003994	1.23401e-05	2.37177e-05	1.13776e-05	0.500727
USGS-345209117560801	6	6029	21.5	3.894	-0.0957145	0.0308966	0.0003994	1.23401e-05	4.80524e-05	3.57123e-05	1.5717
USGS-352200119040001	6	6029	21.5	0.338	-0.0957145	0.0308966	0.0003994	1.23401e-05	4.17095e-06	-8.16915e-06	-0.359524
USGS-351824117570101	6	6029	21.6	31.537	-0.0929482	0.0309822	0.0003994	1.23743e-05	0.000390248	0.000377874	16.6302
USGS-351824117570101	6	6029	21.6	32.249	-0.0929482	0.0309822	0.0003994	1.23743e-05	0.000399058	0.000386684	17.018
USGS-352147119073901	6	6029	21.6	0.262	-0.0929482	0.0309822	0.0003994	1.23743e-05	3.24206e-06	-9.13222e-06	-0.401909
USGS-351824117570101	6	6029	21.7	26.077	-0.0901839	0.0310679	0.0003994	1.24085e-05	0.000323577	0.000311169	13.6945
USGS-351824117570101	6	6029	21.7	26.736	-0.0901839	0.0310679	0.0003994	1.24085e-05	0.000331755	0.000319346	14.0544
USGS-352258119034901	6	6029	22	30.347	-0.0819019	0.0313263	0.0003994	1.25117e-05	0.000379694	0.000367182	16.1597
USGS-351420118544801	6	6029	22	17.015	-0.0819019	0.0313263	0.0003994	1.25117e-05	0.000212887	0.000200375	8.81852
USGS-354726119112001	6	6029	22	47.546	-0.0819019	0.0313263	0.0003994	1.25117e-05	0.000594883	0.000582371	25.6302
USGS-352242119041901	6	6029	22	1.264	-0.0819019	0.0313263	0.0003994	1.25117e-05	1.58148e-05	3.3031e-06	0.145369
USGS-354006119401802	6	6029	22.2	34.83	-0.07639	0.0314995	0.0003994	1.25809e-05	0.000438192	0.000425611	18.7312
USGS-354006119401802	6	6029	22.2	35.118	-0.07639	0.0314995	0.0003994	1.25809e-05	0.000441816	0.000429235	18.8906
USGS-353048119373101	6	6029	22.3	8.465	-0.0736369	0.0315863	0.0003994	1.26156e-05	0.000106791	9.41752e-05	4.14465
USGS-353809119435801	6	6029	22.4	3195.2	-0.0708856	0.0316733	0.0003994	1.26503e-05	0.0404203	0.0404076	1778.34
USGS-351700118540001	6	6029	22.5	9.888	-0.0681361	0.0317605	0.0003994	1.26852e-05	0.000125431	0.000112746	4.96194
USGS-353144119374801	6	6029	22.6	5.398	-0.0653886	0.0318479	0.0003994	1.27201e-05	6.86629e-05	5.59428e-05	2.46204
USGS-353144119374801	6	6029	22.6	5.935	-0.0653886	0.0318479	0.0003994	1.27201e-05	7.54935e-05	6.27735e-05	2.76266
USGS-352527119362601	6	6029	22.6	12.924	-0.0653886	0.0318479	0.0003994	1.27201e-05	0.000164394	0.000151674	6.67517
USGS-345006118125701	6	6029	22.6	5.299	-0.0653886	0.0318479	0.0003994	1.27201e-05	6.74036e-05	5.46835e-05	2.40662
USGS-345006118125701	6	6029	22.6	5.445	-0.0653886	0.0318479	0.0003994	1.27201e-05	6.92607e-05	5.65407e-05	2.48835
USGS-351817117575901	6	6029	22.9	30.799	-0.057157	0.0321112	0.0003994	1.28252e-05	0.000395003	0.000382178	16.8197
USGS-351817117575901	6	6029	22.9	31.041	-0.057157	0.0321112	0.0003994	1.28252e-05	0.000398107	0.000385282	16.9562
USGS-352448119065001	6	6029	22.9	0.091	-0.057157	0.0321112	0.0003994	1.28252e-05	1.16709e-06	-1.16581e-05	-0.513073
USGS-352358119055901	6	6029	23.1	0.082	-0.0516785	0.0322876	0.0003994	1.28957e-05	1.05744e-06	-1.18382e-05	-0.521
USGS-345004118135801	6	6029	23.3	6.491	-0.0462075	0.0324647	0.0003994	1.29664e-05	8.41649e-05	7.11985e-05	3.13345
USGS-345004118135801	6	6029	23.3	6.739	-0.0462075	0.0324647	0.0003994	1.29664e-05	8.73806e-05	7.44142e-05	3.27497
USGS-352403119065901	6	6029	23.3	0.161	-0.0462075	0.0324647	0.0003994	1.29664e-05	2.08759e-06	-1.08788e-05	-0.478776
USGS-352400119050001	6	6029	23.4	0.048	-0.0434747	0.0325535	0.0003994	1.30019e-05	6.2409e-07	-1.23778e-05	-0.544747
USGS-353627119424701	6	6029	23.5	77.573	-0.0407438	0.0326426	0.0003994	1.30374e-05	0.00101135	0.000998316	43.9359
USGS-354031119505802	6	6029	23.5	23.722	-0.0407438	0.0326426	0.0003994	1.30374e-05	0.000309274	0.000296237	13.0374
USGS-345004118135801	6	6029	23.5	5.065	-0.0407438	0.0326426	0.0003994	1.30374e-05	6.60346e-05	5.29972e-05	2.33241
USGS-345004118135801	6	6029	23.5	5.41	-0.0407438	0.0326426	0.0003994	1.30374e-05	7.05325e-05	5.74951e-05	2.53036
USGS-345006118125701	6	6029	23.6	5.273	-0.0380147	0.0327318	0.0003994	1.30731e-05	6.89343e-05	5.58612e-05	2.45845
USGS-345006118125701	6	6029	23.6	5.471	-0.0380147	0.0327318	0.0003994	1.30731e-05	7.15227e-05	5.84497e-05	2.57237
USGS-345518118172601	6	6029	23.7	11.232	-0.0352875	0.0328211	0.0003994	1.31088e-05	0.000147238	0.000134129	5.90301
USGS-345518118172601	6	6029	23.7	11.82	-0.0352875	0.0328211	0.0003994	1.31088e-05	0.000154946	0.000141837	6.24224
USGS-352400119050001	6	6029	23.7	0.064	-0.0352875	0.0328211	0.0003994	1.31088e-05	8.38961e-07	-1.22698e-05	-0.539994
USGS-352400119050001	6	6029	23.7	0.065	-0.0352875	0.0328211	0.0003994	1.31088e-05	8.5207e-07	-1.22567e-05	-0.539417
USGS-345006118153601	6	6029	23.8	2.382	-0.0325621	0.0329107	0.0003994	1.31445e-05	3.13103e-05	1.81658e-05	0.799475
USGS-345006118153601	6	6029	23.8	2.448	-0.0325621	0.0329107	0.0003994	1.31445e-05	3.21778e-05	1.90333e-05	0.837655
USGS-353721119432001	6	6029	23.9	283.759	-0.0298385	0.0330005	0.0003994	1.31804e-05	0.00374005	0.00372687	164.02
USGS-345630117410402	6	6029	24	54.539	-0.0271168	0.0330904	0.0003994	1.32163e-05	0.000720804	0.000707588	31.141
USGS-345630117410402	6	6029	24	57.885	-0.0271168	0.0330904	0.0003994	1.32163e-05	0.000765026	0.00075181	33.0872
USGS-354711117464001	6	6029	24	43.916	-0.0271168	0.0330904	0.0003994	1.32163e-05	0.000580408	0.000567191	24.9621
USGS-351659117591901	6	6029	24	21.696	-0.0271168	0.0330904	0.0003994	1.32163e-05	0.000286741	0.000273525	12.0378
USGS-351659117591901	6	6029	24	22.282	-0.0271168	0.0330904	0.0003994	1.32163e-05	0.000294486	0.00028127	12.3787
USGS-352600119120001	6	6029	24	0.343	-0.0271168	0.0330904	0.0003994	1.32163e-05	4.5332e-06	-8.68312e-06	-0.382144
USGS-351200118490001	6	6029	24	0.662	-0.0271168	0.0330904	0.0003994	1.32163e-05	8.7492e-06	-4.46711e-06	-0.196598
USGS-351659117591901	6	6029	24.1	21.923	-0.0243969	0.0331805	0.0003994	1.32523e-05	0.00029053	0.000277278	12.203
USGS-351659117591901	6	6029	24.1	22.021	-0.0243969	0.0331805	0.0003994	1.32523e-05	0.000291829	0.000278577	12.2602
USGS-351659117591901	6	6029	24.2	22.072	-0.0216788	0.0332709	0.0003994	1.32884e-05	0.000293301	0.000280013	12.3234
USGS-351659117591901	6	6029	24.2	22.17	-0.0216788	0.0332709	0.0003994	1.32884e-05	0.000294603	0.000281315	12.3807
USGS-352420119390001	6	6029	24.5	787.938	-0.0135356	0.0335429	0.0003994	1.3397e-05	0.010556	0.0105426	463.981
USGS-350300118580001	6	6029	24.5	34.809	-0.0135356	0.0335429	0.0003994	1.3397e-05	0.000466337	0.00045294	19.9339
USGS-345857117395801	6	6029	24.5	13.797	-0.0135356	0.0335429	0.0003994	1.3397e-05	0.000184839	0.000171442	7.54515
USGS-345857117395801	6	6029	24.5	14.433	-0.0135356	0.0335429	0.0003994	1.3397e-05	0.000193359	0.000179962	7.92014
USGS-350048117442001	6	6029	24.5	7.062	-0.0135356	0.0335429	0.0003994	1.3397e-05	9.46098e-05	8.12128e-05	3.57418
USGS-352800119170001	6	6029	24.5	0.174	-0.0135356	0.0335429	0.0003994	1.3397e-05	2.33108e-06	-1.10659e-05	-0.487012
USGS-351200118490001	6	6029	24.5	1.095	-0.0135356	0.0335429	0.0003994	1.3397e-05	1.46697e-05	1.27272e-06	0.0560123
USGS-352420119390001	6	6029	24.6	248.773	-0.0108249	0.0336339	0.0003994	1.34334e-05	0.00334187	0.00332843	146.484
USGS-351659117591901	6	6029	24.6	17.539	-0.0108249	0.0336339	0.0003994	1.34334e-05	0.000235608	0.000222175	9.77792
USGS-351659117591901	6	6029	24.6	17.774	-0.0108249	0.0336339	0.0003994	1.34334e-05	0.000238765	0.000225332	9.91685
USGS-352800119380002	6	6029	24.6	1.837	-0.0108249	0.0336339	0.0003994	1.34334e-05	2.46771e-05	1.12438e-05	0.494838
USGS-352849119451301	6	6029	24.9	802.588	-0.00270349	0.0339082	0.0003994	1.35429e-05	0.0108694	0.0108559	477.766
USGS-352400119360002	6	6029	24.9	17.009	-0.00270349	0.0339082	0.0003994	1.35429e-05	0.000230352	0.000216809	9.54176
USGS-352600119010001	6	6029	25	0.532	0	0.034	0.0003994	1.35796e-05	7.22435e-06	-6.35525e-06	-0.279695
USGS-351200118490001	6	6029	25.1	1.31	0.00270167	0.034092	0.0003994	1.36163e-05	1.78374e-05	4.22106e-06	0.185769
USGS-351200118490001	6	6029	25.1	1.368	0.00270167	0.034092	0.0003994	1.36163e-05	1.86271e-05	5.01081e-06	0.220526
USGS-351817117575901	6	6029	25.3	15.601	0.00809959	0.0342765	0.0003994	1.369e-05	0.000213578	0.000199888	8.79708
USGS-351817117575901	6	6029	25.3	15.663	0.00809959	0.0342765	0.0003994	1.369e-05	0.000214427	0.000200737	8.83444
USGS-353601117483802	6	6029	25.5	15.308	0.0134903	0.0344618	0.0003994	1.3764e-05	0.0002107	0.000196936	8.66714
USGS-352137117544801	6	6029	25.6	6.884	0.0161829	0.0345547	0.0003994	1.38011e-05	9.50071e-05	8.12059e-05	3.57387
USGS-352137117544801	6	6029	25.6	7.24	0.0161829	0.0345547	0.0003994	1.38011e-05	9.99203e-05	8.61191e-05	3.7901
USGS-354128119510201	6	6029	25.7	15.828	0.0188737	0.0346478	0.0003994	1.38383e-05	0.000219033	0.000205195	9.03062
USGS-350707117593401	6	6029	25.7	11.779	0.0188737	0.0346478	0.0003994	1.38383e-05	0.000163002	0.000149163	6.56468
USGS-350707117593401	6	6029	25.7	12.161	0.0188737	0.0346478	0.0003994	1.38383e-05	0.000168288	0.00015445	6.79733
USGS-345803117413901	6	6029	25.8	16.729	0.0215628	0.0347411	0.0003994	1.38756e-05	0.000232125	0.000218249	9.60515
USGS-345803117413901	6	6029	25.8	17.688	0.0215628	0.0347411	0.0003994	1.38756e-05	0.000245431	0.000231556	10.1908
USGS-350707117593401	6	6029	25.8	14.794	0.0215628	0.0347411	0.0003994	1.38756e-05	0.000205276	0.0001914	8.42351
USGS-350707117593401	6	6029	25.8	15.035	0.0215628	0.0347411	0.0003994	1.38756e-05	0.00020862	0.000194744	8.57068
USGS-352420119390001	6	6029	26	802.918	0.0269354	0.0349282	0.0003994	1.39503e-05	0.011201	0.011187	492.341
USGS-352420119390001	6	6029	26	820.379	0.0269354	0.0349282	0.0003994	1.39503e-05	0.0114446	0.0114306	503.061
USGS-352420119390001	6	6029	26	257.001	0.0269354	0.0349282	0.0003994	1.39503e-05	0.00358525	0.0035713	157.173
USGS-352350117451601	6	6029	26	17.392	0.0269354	0.0349282	0.0003994	1.39503e-05	0.000242624	0.000228674	10.0639
USGS-350828118000901	6	6029	26.1	18.482	0.0296191	0.0350221	0.0003994	1.39878e-05	0.000258523	0.000244535	10.762
USGS-350828118000901	6	6029	26.1	18.584	0.0296191	0.0350221	0.0003994	1.39878e-05	0.00025995	0.000245962	10.8248
USGS-353601119412501	6	6029	26.1	14.514	0.0296191	0.0350221	0.0003994	1.39878e-05	0.000203019	0.000189032	8.31928
USGS-350828118000901	6	6029	26.2	14.518	0.0323009	0.0351162	0.0003994	1.40254e-05	0.000203621	0.000189595	8.34409
USGS-350828118000901	6	6029	26.2	14.679	0.0323009	0.0351162	0.0003994	1.40254e-05	0.000205879	0.000191853	8.44347
USGS-345707117394701	6	6029	26.3	14.116	0.034981	0.0352104	0.0003994	1.4063e-05	0.000198514	0.000184451	8.11768
USGS-345707117394701	6	6029	26.3	14.622	0.034981	0.0352104	0.0003994	1.4063e-05	0.00020563	0.000191567	8.43085
USGS-353304119401301	6	6029	26.3	1.224	0.034981	0.0352104	0.0003994	1.4063e-05	1.72132e-05	3.15012e-06	0.138637
USGS-350828118000901	6	6029	26.4	14.482	0.0376592	0.0353048	0.0003994	1.41007e-05	0.000204207	0.000190106	8.36658
USGS-350828118000901	6	6029	26.4	14.887	0.0376592	0.0353048	0.0003994	1.41007e-05	0.000209918	0.000195817	8.61791
USGS-353601117483802	6	6029	26.5	12.117	0.0403357	0.0353994	0.0003994	1.41385e-05	0.000171317	0.000157178	6.91741
USGS-352350117451601	6	6029	26.5	22.329	0.0403357	0.0353994	0.0003994	1.41385e-05	0.000315699	0.000301561	13.2717
USGS-352420119390001	6	6029	26.6	261.644	0.0430104	0.0354943	0.0003994	1.41764e-05	0.00370917	0.003695	162.617
USGS-352928119444901	6	6029	26.6	14.145	0.0430104	0.0354943	0.0003994	1.41764e-05	0.000200525	0.000186349	8.20121
USGS-352928119444901	6	6029	26.6	14.676	0.0430104	0.0354943	0.0003994	1.41764e-05	0.000208053	0.000193877	8.53251
USGS-350828118000901	6	6029	26.7	14.289	0.0456833	0.0355893	0.0003994	1.42143e-05	0.000203109	0.000188894	8.31325
USGS-350828118000901	6	6029	26.7	14.696	0.0456833	0.0355893	0.0003994	1.42143e-05	0.000208894	0.00019468	8.56785
USGS-352350117451601	6	6029	26.8	16.876	0.0483544	0.0356844	0.0003994	1.42524e-05	0.000240523	0.000226271	9.95817
USGS-352350117451601	6	6029	26.8	17.799	0.0483544	0.0356844	0.0003994	1.42524e-05	0.000253678	0.000239426	10.5371
USGS-352350117451601	6	6029	26.9	13.908	0.0510237	0.0357798	0.0003994	1.42905e-05	0.000198752	0.000184461	8.11814
USGS-352350117451601	6	6029	26.9	17.817	0.0510237	0.0357798	0.0003994	1.42905e-05	0.000254613	0.000240323	10.5766
USGS-353119119062501	6	6029	27	1.624	0.0536913	0.0358754	0.0003994	1.43286e-05	2.32697e-05	8.94107e-06	0.393496
USGS-352350117451601	6	6029	27.2	17.596	0.0590211	0.0360671	0.0003994	1.44052e-05	0.000253474	0.000239069	10.5214
USGS-352350117451601	6	6029	27.2	17.905	0.0590211	0.0360671	0.0003994	1.44052e-05	0.000257925	0.00024352	10.7173
USGS-352510119380201	6	6029	27.2	8.574	0.0590211	0.0360671	0.0003994	1.44052e-05	0.00012351	0.000109105	4.80171
USGS-352350117451601	6	6029	27.3	17.616	0.0616833	0.0361633	0.0003994	1.44436e-05	0.000254439	0.000239995	10.5622
USGS-352350117451601	6	6029	27.3	18.132	0.0616833	0.0361633	0.0003994	1.44436e-05	0.000261891	0.000247448	10.8902
USGS-351534117570001	6	6029	27.3	10.606	0.0616833	0.0361633	0.0003994	1.44436e-05	0.000153189	0.000138745	6.10618
USGS-351534117570001	6	6029	27.3	10.933	0.0616833	0.0361633	0.0003994	1.44436e-05	0.000157912	0.000143468	6.31404
USGS-352420119390001	6	6029	27.4	259.268	0.0643437	0.0362596	0.0003994	1.44821e-05	0.00375474	0.00374026	164.609
USGS-351534117570001	6	6029	27.5	13.423	0.0670024	0.0363561	0.0003994	1.45206e-05	0.000194911	0.00018039	7.93896
USGS-351534117570001	6	6029	27.5	13.837	0.0670024	0.0363561	0.0003994	1.45206e-05	0.000200922	0.000186401	8.20353
USGS-351534117570001	6	6029	27.8	13.783	0.0749679	0.0366469	0.0003994	1.46368e-05	0.000201739	0.000187102	8.23435
USGS-351534117570001	6	6029	27.8	13.991	0.0749679	0.0366469	0.0003994	1.46368e-05	0.000204783	0.000190146	8.36834
USGS-351534117570001	6	6029	27.8	26.54	0.0749679	0.0366469	0.0003994	1.46368e-05	0.00038846	0.000373823	16.4519
USGS-351534117570001	6	6029	27.8	27.579	0.0749679	0.0366469	0.0003994	1.46368e-05	0.000403667	0.000389031	17.1212
USGS-353001119454101	6	6029	27.9	112.164	0.0776195	0.0367442	0.0003994	1.46756e-05	0.00164608	0.0016314	71.798
USGS-353035119455601	6	6029	28	27.61	0.0802693	0.0368417	0.0003994	1.47146e-05	0.000406269	0.000391555	17.2323
USGS-353631119415801	6	6029	28	7.994	0.0802693	0.0368417	0.0003994	1.47146e-05	0.000117628	0.000102914	4.52923
USGS-345955117421501	6	6029	28.8	8.844	0.101405	0.0376286	0.0003994	1.50289e-05	0.000132915	0.000117887	5.18819
USGS-345955117421501	6	6029	28.8	9.439	0.101405	0.0376286	0.0003994	1.50289e-05	0.000141858	0.000126829	5.58173
USGS-351300119150001	6	6029	29	0.16	0.106671	0.0378273	0.0003994	1.51082e-05	2.41732e-06	-1.26909e-05	-0.558527
USGS-345922117434401	6	6029	29.5	2.138	0.119807	0.0383275	0.0003994	1.5308e-05	3.27285e-05	1.74205e-05	0.766676
USGS-345922117434401	6	6029	29.5	2.431	0.119807	0.0383275	0.0003994	1.5308e-05	3.72138e-05	2.19057e-05	0.964072
USGS-345707117394801	6	6029	29.7	8.713	0.125049	0.0385289	0.0003994	1.53885e-05	0.00013408	0.000118691	5.2236
USGS-345707117394801	6	6029	29.7	9.183	0.125049	0.0385289	0.0003994	1.53885e-05	0.000141312	0.000125924	5.5419
USGS-353600119420001	6	6029	29.8	56.701	0.127667	0.03863	0.0003994	1.54288e-05	0.000874829	0.0008594	37.8222
USGS-352928119451801	6	6029	30.2	15.847	0.138124	0.039036	0.0003994	1.5591e-05	0.00024707	0.000231479	10.1874
USGS-353900117460001	6	6029	31	1.399	0.158954	0.0398577	0.0003994	1.59192e-05	2.22709e-05	6.35174e-06	0.27954
USGS-353900117460001	6	6029	31	1.51	0.158954	0.0398577	0.0003994	1.59192e-05	2.40379e-05	8.11877e-06	0.357307
USGS-353740117414301	6	6029	31	0.825	0.158954	0.0398577	0.0003994	1.59192e-05	1.31333e-05	-2.78585e-06	-0.122605
USGS-351300119150001	6	6029	32	0.401	0.184839	0.0409028	0.0003994	1.63366e-05	6.55097e-06	-9.78562e-06	-0.430665
USGS-353704119433501	6	6029	32.7	1748.54	0.202857	0.0416465	0.0003994	1.66336e-05	0.0290846	0.029068	1279.28
USGS-353703119432701	6	6029	34.3	1091.5	0.243734	0.0433841	0.0003994	1.73276e-05	0.0189132	0.0188958	831.606
USGS-353628119431201	6	6029	34.6	1882.13	0.251351	0.0437159	0.0003994	1.74601e-05	0.0328622	0.0328447	1445.5
USGS-353622119425901	6	6029	37.1	1997.17	0.314252	0.046554	0.0003994	1.85937e-05	0.0371348	0.0371162	1633.48
USGS-362100119410001	6	6031	18	0.135	-0.193731	0.0280119	0.0003994	1.11879e-05	1.51037e-06	-9.67758e-06	-0.42591
USGS-362100119520001	6	6031	18.5	199.147	-0.179585	0.028411	0.0003994	1.13473e-05	0.00225979	0.00224844	98.9539
USGS-362400119350001	6	6031	19	3.539	-0.165487	0.0288144	0.0003994	1.15085e-05	4.07284e-05	2.922e-05	1.28597
USGS-362400119350001	6	6031	19	3.804	-0.165487	0.0288144	0.0003994	1.15085e-05	4.37782e-05	3.22697e-05	1.42019
USGS-362100119410001	6	6031	19	0.183	-0.165487	0.0288144	0.0003994	1.15085e-05	2.10605e-06	-9.40241e-06	-0.4138
USGS-361200119420001	6	6031	19.5	88.486	-0.151437	0.0292221	0.0003994	1.16713e-05	0.00103275	0.00102107	44.9375
USGS-362400119440001	6	6031	19.5	39.692	-0.151437	0.0292221	0.0003994	1.16713e-05	0.000463257	0.000451585	19.8743
USGS-361400119460001	6	6031	19.5	14.94	-0.151437	0.0292221	0.0003994	1.16713e-05	0.000174369	0.000162698	7.16033
USGS-361500119440001	6	6031	19.5	2.057	-0.151437	0.0292221	0.0003994	1.16713e-05	2.40078e-05	1.23366e-05	0.542932
USGS-360800119380001	6	6031	20	72.455	-0.137435	0.0296341	0.0003994	1.18359e-05	0.000857567	0.000845731	37.2206
USGS-361422119431201	6	6031	20	70.237	-0.137435	0.0296341	0.0003994	1.18359e-05	0.000831315	0.000819479	36.0653
USGS-360500119330001	6	6031	20	16.586	-0.137435	0.0296341	0.0003994	1.18359e-05	0.00019631	0.000184474	8.11869
USGS-360200119320001	6	6031	20	20.65	-0.137435	0.0296341	0.0003994	1.18359e-05	0.00024441	0.000232575	10.2356
USGS-361948119412202	6	6031	20.4	0.831	-0.126268	0.0299669	0.0003994	1.19688e-05	9.94605e-06	-2.02272e-06	-0.08902
USGS-361700119340001	6	6031	20.5	61.847	-0.123481	0.0300505	0.0003994	1.20022e-05	0.000742299	0.000730296	32.1403
USGS-361700119340001	6	6031	20.5	65.079	-0.123481	0.0300505	0.0003994	1.20022e-05	0.00078109	0.000769087	33.8475
USGS-361200119420001	6	6031	20.5	81.884	-0.123481	0.0300505	0.0003994	1.20022e-05	0.000982786	0.000970784	42.7242
USGS-361500119360001	6	6031	20.5	0.815	-0.123481	0.0300505	0.0003994	1.20022e-05	9.78177e-06	-2.2204e-06	-0.0977199
USGS-361500119440001	6	6031	20.5	2.553	-0.123481	0.0300505	0.0003994	1.20022e-05	3.06416e-05	1.86394e-05	0.820319
USGS-361905119472901	6	6031	20.5	0.51	-0.123481	0.0300505	0.0003994	1.20022e-05	6.12111e-06	-5.88107e-06	-0.258826
USGS-361905119472901	6	6031	20.5	0.325	-0.123481	0.0300505	0.0003994	1.20022e-05	3.90071e-06	-8.10147e-06	-0.356546
USGS-361800119350001	6	6031	21	8.591	-0.109574	0.0304713	0.0003994	1.21703e-05	0.000104555	9.23844e-05	4.06584
USGS-361716119380701	6	6031	21	20.506	-0.109574	0.0304713	0.0003994	1.21703e-05	0.000249563	0.000237393	10.4477
USGS-361700119370001	6	6031	21	16.747	-0.109574	0.0304713	0.0003994	1.21703e-05	0.000203815	0.000191645	8.43429
USGS-361800119420001	6	6031	21	10.166	-0.109574	0.0304713	0.0003994	1.21703e-05	0.000123723	0.000111553	4.90943
USGS-361300119340001	6	6031	21	0.316	-0.109574	0.0304713	0.0003994	1.21703e-05	3.8458e-06	-8.32445e-06	-0.366359
USGS-361300119340001	6	6031	21	0.357	-0.109574	0.0304713	0.0003994	1.21703e-05	4.34478e-06	-7.82547e-06	-0.344399
USGS-361519119433401	6	6031	21.4	190.418	-0.0984826	0.0308112	0.0003994	1.2306e-05	0.00234328	0.00233098	102.586
USGS-361700119370002	6	6031	21.5	2.107	-0.0957145	0.0308966	0.0003994	1.23401e-05	2.60006e-05	1.36605e-05	0.601198
USGS-361700119370002	6	6031	21.5	2.126	-0.0957145	0.0308966	0.0003994	1.23401e-05	2.62351e-05	1.3895e-05	0.611517
USGS-361300119540001	6	6031	22	0.122	-0.0819019	0.0313263	0.0003994	1.25117e-05	1.52643e-06	-1.09853e-05	-0.483463
USGS-362100119550001	6	6031	22.5	8.002	-0.0681361	0.0317605	0.0003994	1.26852e-05	0.000101507	8.88215e-05	3.90903
USGS-360900119470001	6	6031	23	17.142	-0.0544168	0.0321993	0.0003994	1.28604e-05	0.000220453	0.000207592	9.13614
USGS-362100119550001	6	6031	23	6.353	-0.0544168	0.0321993	0.0003994	1.28604e-05	8.1702e-05	6.88417e-05	3.02972
USGS-361900119560001	6	6031	24	3.979	-0.0271168	0.0330904	0.0003994	1.32163e-05	5.25877e-05	3.93714e-05	1.73274
USGS-361900119560001	6	6031	24	4.288	-0.0271168	0.0330904	0.0003994	1.32163e-05	5.66715e-05	4.34552e-05	1.91246
USGS-361706119562201	6	6031	24	1.656	-0.0271168	0.0330904	0.0003994	1.32163e-05	2.18862e-05	8.6699e-06	0.381562
USGS-360029119580001	6	6031	25	3.261	0	0.034	0.0003994	1.35796e-05	4.42831e-05	3.07035e-05	1.35126
USGS-362128119390001	6	6031	25.5	0.831	0.0134903	0.0344618	0.0003994	1.3764e-05	1.14379e-05	-2.32612e-06	-0.102373
USGS-362128119390001	6	6031	25.5	0.898	0.0134903	0.0344618	0.0003994	1.3764e-05	1.23601e-05	-1.40393e-06	-0.061787
USGS-361801119380001	6	6031	25.5	0.22	0.0134903	0.0344618	0.0003994	1.3764e-05	3.02809e-06	-1.07359e-05	-0.472489
USGS-360000119570001	6	6031	26	2.634	0.0269354	0.0349282	0.0003994	1.39503e-05	3.67452e-05	2.27949e-05	1.0032
USGS-360000119570001	6	6031	26	2.714	0.0269354	0.0349282	0.0003994	1.39503e-05	3.78612e-05	2.39109e-05	1.05232
USGS-360029119580001	6	6031	26.5	1.607	0.0403357	0.0353994	0.0003994	1.41385e-05	2.27206e-05	8.58209e-06	0.377698
USGS-360029119580001	6	6031	26.5	1.625	0.0403357	0.0353994	0.0003994	1.41385e-05	2.29751e-05	8.83659e-06	0.388898
USGS-360237120004201	6	6031	28	0.747	0.0802693	0.0368417	0.0003994	1.47146e-05	1.09918e-05	-3.72279e-06	-0.16384
USGS-384545122362601	6	6033	18	37.895	-0.193731	0.0280119	0.0003994	1.11879e-05	0.000423967	0.000412779	18.1664
USGS-390309122413901	6	6033	19	1946.56	-0.165487	0.0288144	0.0003994	1.15085e-05	0.0224019	0.0223904	985.4
USGS-410800120160001	6	6035	8	1.926	-0.487234	0.020887	0.0003994	8.34226e-06	1.60672e-05	7.72494e-06	0.339974
USGS-410800120160001	6	6035	8.5	4.959	-0.472064	0.0212063	0.0003994	8.46978e-06	4.20017e-05	3.35319e-05	1.47574
USGS-410800120160001	6	6035	8.5	21.155	-0.472064	0.0212063	0.0003994	8.46978e-06	0.000179178	0.000170709	7.51288
USGS-410800120160001	6	6035	9.5	3.157	-0.441884	0.021856	0.0003994	8.7293e-06	2.75584e-05	1.88291e-05	0.828668
USGS-402100120180001	6	6035	12.5	1.041	-0.352613	0.0238969	0.0003994	9.54441e-06	9.93573e-06	3.91321e-07	0.017222
USGS-402100120380001	6	6035	13	14.202	-0.337917	0.0242506	0.0003994	9.68571e-06	0.000137556	0.000127871	5.62759
USGS-402100120380001	6	6035	13	14.202	-0.337917	0.0242506	0.0003994	9.68571e-06	0.000137556	0.000127871	5.62759
USGS-402100120380001	6	6035	13	14.845	-0.337917	0.0242506	0.0003994	9.68571e-06	0.000143784	0.000134099	5.90168
USGS-402100120380001	6	6035	13	6.387	-0.337917	0.0242506	0.0003994	9.68571e-06	6.18626e-05	5.21769e-05	2.29631
USGS-402100120380001	6	6035	13	7.18	-0.337917	0.0242506	0.0003994	9.68571e-06	6.95434e-05	5.98577e-05	2.63434
USGS-401900120220001	6	6035	13	12.451	-0.337917	0.0242506	0.0003994	9.68571e-06	0.000120597	0.000110911	4.8812
USGS-410700121080001	6	6035	14	71.232	-0.308678	0.0249702	0.0003994	9.97309e-06	0.000710403	0.00070043	30.8259
USGS-400900120220001	6	6035	14	108.258	-0.308678	0.0249702	0.0003994	9.97309e-06	0.00107967	0.00106969	47.0772
USGS-402210120314401	6	6035	14	13.901	-0.308678	0.0249702	0.0003994	9.97309e-06	0.000138636	0.000128663	5.66245
USGS-401500120270001	6	6035	14.5	93.363	-0.294135	0.025336	0.0003994	1.01192e-05	0.000944758	0.000934639	41.1335
USGS-402300120350001	6	6035	14.5	39.686	-0.294135	0.025336	0.0003994	1.01192e-05	0.00040159	0.000391471	17.2286
USGS-400200120070001	6	6035	15	30.602	-0.279642	0.0257058	0.0003994	1.02669e-05	0.000314188	0.000303921	13.3756
USGS-402400120260001	6	6035	15	13.793	-0.279642	0.0257058	0.0003994	1.02669e-05	0.000141612	0.000131345	5.78048
USGS-402300120230001	6	6035	15.5	17.582	-0.2652	0.0260798	0.0003994	1.04163e-05	0.000183139	0.000172723	7.60152
USGS-400800120080002	6	6035	17	53.594	-0.222171	0.0272265	0.0003994	1.08743e-05	0.000582795	0.00057192	25.1702
USGS-400800120080002	6	6035	17	69.019	-0.222171	0.0272265	0.0003994	1.08743e-05	0.00075053	0.000739656	32.5523
USGS-402100120250001	6	6035	17	19.085	-0.222171	0.0272265	0.0003994	1.08743e-05	0.000207535	0.000196661	8.65504
USGS-400800120080002	6	6035	17	33.63	-0.222171	0.0272265	0.0003994	1.08743e-05	0.000365701	0.000354827	15.6159
USGS-404300120430001	6	6035	17	1.484	-0.222171	0.0272265	0.0003994	1.08743e-05	1.61374e-05	5.26314e-06	0.231631
USGS-400800120080002	6	6035	17.5	56.248	-0.207927	0.0276171	0.0003994	1.10303e-05	0.00062043	0.0006094	26.8197
USGS-400800120080002	6	6035	17.5	96.415	-0.207927	0.0276171	0.0003994	1.10303e-05	0.00106348	0.00105245	46.3184
USGS-405300121100001	6	6035	17.5	11.314	-0.207927	0.0276171	0.0003994	1.10303e-05	0.000124796	0.000113766	5.00684
USGS-405300121100001	6	6035	17.5	12.355	-0.207927	0.0276171	0.0003994	1.10303e-05	0.000136279	0.000125249	5.51219
USGS-402300120370001	6	6035	18	10.46	-0.193731	0.0280119	0.0003994	1.11879e-05	0.000117026	0.000105838	4.65793
USGS-400800120080001	6	6035	18	14.022	-0.193731	0.0280119	0.0003994	1.11879e-05	0.000156877	0.000145689	6.41179
USGS-400800120080001	6	6035	18	14.753	-0.193731	0.0280119	0.0003994	1.11879e-05	0.000165056	0.000153868	6.77172
USGS-402300120370001	6	6035	18	7.045	-0.193731	0.0280119	0.0003994	1.11879e-05	7.88191e-05	6.76312e-05	2.97645
USGS-402300120370001	6	6035	18	7.227	-0.193731	0.0280119	0.0003994	1.11879e-05	8.08553e-05	6.96674e-05	3.06606
USGS-402300120370001	6	6035	18.5	3.97	-0.179585	0.028411	0.0003994	1.13473e-05	4.5049e-05	3.37016e-05	1.48321
USGS-402200120150001	6	6035	20	0.551	-0.137435	0.0296341	0.0003994	1.18359e-05	6.52156e-06	-5.3143e-06	-0.233882
USGS-402200120150001	6	6035	20.5	1.22	-0.123481	0.0300505	0.0003994	1.20022e-05	1.46427e-05	2.64048e-06	0.116207
USGS-402200120150001	6	6035	20.5	0.702	-0.123481	0.0300505	0.0003994	1.20022e-05	8.42553e-06	-3.57665e-06	-0.157408
USGS-402500120380001	6	6035	27	1.001	0.0536913	0.0358754	0.0003994	1.43286e-05	1.4343e-05	1.43286e-08	0.000630603
USGS-343955118231901	6	6037	15	89.097	-0.279642	0.0257058	0.0003994	1.02669e-05	0.000914751	0.000904484	39.8064
USGS-343947118233501	6	6037	15.5	27.496	-0.2652	0.0260798	0.0003994	1.04163e-05	0.000286406	0.00027599	12.1463
USGS-343959118240401	6	6037	15.9	36.566	-0.253682	0.0263819	0.0003994	1.05369e-05	0.000385294	0.000374757	16.493
USGS-343946118231201	6	6037	16	64.505	-0.250807	0.0264579	0.0003994	1.05673e-05	0.000681642	0.000671075	29.534
USGS-343951118235801	6	6037	16	15.621	-0.250807	0.0264579	0.0003994	1.05673e-05	0.000165071	0.000154504	6.79972
USGS-343952118240601	6	6037	16.2	21.209	-0.245064	0.0266103	0.0003994	1.06281e-05	0.000225412	0.000214784	9.45264
USGS-343946118231201	6	6037	16.3	154.027	-0.242195	0.0266867	0.0003994	1.06587e-05	0.00164172	0.00163106	71.7831
USGS-343933118224401	6	6037	16.5	46.359	-0.236464	0.0268401	0.0003994	1.07199e-05	0.000496965	0.000486245	21.3997
USGS-343944118231601	6	6037	16.5	67.748	-0.236464	0.0268401	0.0003994	1.07199e-05	0.000726254	0.000715534	31.4906
USGS-343947118233501	6	6037	16.5	35.629	-0.236464	0.0268401	0.0003994	1.07199e-05	0.00038194	0.00037122	16.3374
USGS-343951118235801	6	6037	16.5	15.085	-0.236464	0.0268401	0.0003994	1.07199e-05	0.00016171	0.00015099	6.64508
USGS-343933118224401	6	6037	16.7	111.135	-0.230741	0.0269941	0.0003994	1.07815e-05	0.0011982	0.00118742	52.2582
USGS-343955118232701	6	6037	17	67.468	-0.222171	0.0272265	0.0003994	1.08743e-05	0.000733664	0.00072279	31.81
USGS-343955118232701	6	6037	17	59.89	-0.222171	0.0272265	0.0003994	1.08743e-05	0.000651259	0.000640385	28.1833
USGS-343944118231601	6	6037	17	72.227	-0.222171	0.0272265	0.0003994	1.08743e-05	0.000785415	0.00077454	34.0875
USGS-343944118231601	6	6037	17	60.389	-0.222171	0.0272265	0.0003994	1.08743e-05	0.000656685	0.000645811	28.4221
USGS-343951118235801	6	6037	17	22.321	-0.222171	0.0272265	0.0003994	1.08743e-05	0.000242724	0.00023185	10.2037
USGS-343955118232701	6	6037	17.1	43.057	-0.219318	0.0273043	0.0003994	1.09053e-05	0.00046955	0.000458645	20.185
USGS-343933118224401	6	6037	17.5	50.374	-0.207927	0.0276171	0.0003994	1.10303e-05	0.000555638	0.000544608	23.9682
USGS-343947118233501	6	6037	17.5	27.154	-0.207927	0.0276171	0.0003994	1.10303e-05	0.000299516	0.000288485	12.6962
USGS-343952118240601	6	6037	18.5	27.268	-0.179585	0.028411	0.0003994	1.13473e-05	0.000309419	0.000298072	13.1182
USGS-343952118240601	6	6037	18.5	16.154	-0.179585	0.028411	0.0003994	1.13473e-05	0.000183305	0.000171958	7.56786
USGS-343946118234201	6	6037	18.6	9.119	-0.176761	0.0284913	0.0003994	1.13794e-05	0.000103769	9.23896e-05	4.06607
USGS-343526118095501	6	6037	19	31.745	-0.165487	0.0288144	0.0003994	1.15085e-05	0.000365336	0.000353827	15.5719
USGS-343959118240401	6	6037	19.5	44.159	-0.151437	0.0292221	0.0003994	1.16713e-05	0.000515392	0.000503721	22.1688
USGS-343945118233901	6	6037	19.5	9.214	-0.151437	0.0292221	0.0003994	1.16713e-05	0.000107539	9.5868e-05	4.21915
USGS-343946118234201	6	6037	20.1	6.277	-0.13464	0.029717	0.0003994	1.1869e-05	7.45016e-05	6.26326e-05	2.75646
USGS-343946118234201	6	6037	20.1	9.343	-0.13464	0.029717	0.0003994	1.1869e-05	0.000110892	9.90229e-05	4.358
USGS-343959118240401	6	6037	20.5	48.554	-0.123481	0.0300505	0.0003994	1.20022e-05	0.000582754	0.000570751	25.1188
USGS-343945118233901	6	6037	21.1	9.288	-0.106798	0.030556	0.0003994	1.22041e-05	0.000113351	0.000101147	4.4515
USGS-343945118233901	6	6037	23.5	6.666	-0.0407438	0.0326426	0.0003994	1.30374e-05	8.69075e-05	7.38701e-05	3.25102
USGS-343959118240401	6	6037	12.5	27.097	-0.352613	0.0238969	0.0003994	9.54441e-06	0.000258625	0.00024908	10.962
USGS-342200117430001	6	6037	12.5	68.791	-0.352613	0.0238969	0.0003994	9.54441e-06	0.000656569	0.000647025	28.4756
USGS-343946118231201	6	6037	13.1	101.069	-0.334984	0.0243219	0.0003994	9.71416e-06	0.0009818	0.000972086	42.7815
USGS-343955118231901	6	6037	13.5	57.367	-0.323272	0.0246084	0.0003994	9.8286e-06	0.000563837	0.000554009	24.3819
USGS-344751118241901	6	6037	15	9.147	-0.279642	0.0257058	0.0003994	1.02669e-05	9.39115e-05	8.36446e-05	3.6812
USGS-344751118241901	6	6037	15	9.217	-0.279642	0.0257058	0.0003994	1.02669e-05	9.46302e-05	8.43632e-05	3.71283
USGS-344751118241901	6	6037	15	9.846	-0.279642	0.0257058	0.0003994	1.02669e-05	0.000101088	9.08211e-05	3.99704
USGS-341900118070001	6	6037	15.5	103.181	-0.2652	0.0260798	0.0003994	1.04163e-05	0.00107476	0.00106435	46.8418
USGS-340210118405401	6	6037	16	102.178	-0.250807	0.0264579	0.0003994	1.05673e-05	0.00107974	0.00106918	47.0544
USGS-343955118232701	6	6037	16.5	36.979	-0.236464	0.0268401	0.0003994	1.07199e-05	0.000396412	0.000385692	16.9743
USGS-344000118250002	6	6037	16.5	38.822	-0.236464	0.0268401	0.0003994	1.07199e-05	0.000416169	0.000405449	17.8438
USGS-340230118410401	6	6037	16.6	8.685	-0.233602	0.026917	0.0003994	1.07507e-05	9.33695e-05	8.26188e-05	3.63605
USGS-343000118270001	6	6037	17	120.815	-0.222171	0.0272265	0.0003994	1.08743e-05	0.00131377	0.0013029	57.3406
USGS-340900117550001	6	6037	17	24.041	-0.222171	0.0272265	0.0003994	1.08743e-05	0.000261428	0.000250554	11.0269
USGS-340242118410501	6	6037	17.5	22.486	-0.207927	0.0276171	0.0003994	1.10303e-05	0.000248026	0.000236996	10.4302
USGS-340155118410201	6	6037	17.7	40.249	-0.202243	0.0277745	0.0003994	1.10931e-05	0.000446487	0.000435394	19.1617
USGS-343404117593101	6	6037	17.8	12.297	-0.199404	0.0278535	0.0003994	1.11247e-05	0.0001368	0.000125675	5.53097
USGS-343404117593101	6	6037	17.8	12.571	-0.199404	0.0278535	0.0003994	1.11247e-05	0.000139848	0.000128724	5.66512
USGS-340209118410301	6	6037	17.9	29.982	-0.196567	0.0279326	0.0003994	1.11563e-05	0.000334487	0.000323331	14.2298
USGS-340156118411401	6	6037	18	57.693	-0.193731	0.0280119	0.0003994	1.11879e-05	0.000645466	0.000634278	27.9146
USGS-340900117550001	6	6037	18	25.732	-0.193731	0.0280119	0.0003994	1.11879e-05	0.000287888	0.0002767	12.1776
USGS-340208118410701	6	6037	18	34.879	-0.193731	0.0280119	0.0003994	1.11879e-05	0.000390224	0.000379037	16.6814
USGS-343122118024401	6	6037	18	28.644	-0.193731	0.0280119	0.0003994	1.11879e-05	0.000320468	0.00030928	13.6114
USGS-344800118221301	6	6037	18	7.062	-0.193731	0.0280119	0.0003994	1.11879e-05	7.90093e-05	6.78213e-05	2.98482
USGS-344800118221301	6	6037	18	7.242	-0.193731	0.0280119	0.0003994	1.11879e-05	8.10231e-05	6.98352e-05	3.07345
USGS-344800118221301	6	6037	18	7.602	-0.193731	0.0280119	0.0003994	1.11879e-05	8.50508e-05	7.38628e-05	3.2507
USGS-335712118054901	6	6037	18.5	42.367	-0.179585	0.028411	0.0003994	1.13473e-05	0.000480753	0.000469406	20.6585
USGS-341100118092001	6	6037	18.5	55.858	-0.179585	0.028411	0.0003994	1.13473e-05	0.00063384	0.000622493	27.3959
USGS-335643118105801	6	6037	18.5	28.489	-0.179585	0.028411	0.0003994	1.13473e-05	0.000323275	0.000311927	13.7279
USGS-335643118105801	6	6037	18.5	28.304	-0.179585	0.028411	0.0003994	1.13473e-05	0.000321175	0.000309828	13.6355
USGS-340207118410401	6	6037	18.9	33.095	-0.168303	0.0287333	0.0003994	1.14761e-05	0.000379801	0.000368325	16.21
USGS-342643117505201	6	6037	19	78.454	-0.165487	0.0288144	0.0003994	1.15085e-05	0.000902884	0.000891376	39.2294
USGS-335712118054901	6	6037	19	51.827	-0.165487	0.0288144	0.0003994	1.15085e-05	0.000596449	0.00058494	25.7432
USGS-340148118030901	6	6037	19	28.707	-0.165487	0.0288144	0.0003994	1.15085e-05	0.000330373	0.000318865	14.0332
USGS-343523118095501	6	6037	19	31.123	-0.165487	0.0288144	0.0003994	1.15085e-05	0.000358178	0.000346669	15.2569
USGS-343523118095501	6	6037	19	33.07	-0.165487	0.0288144	0.0003994	1.15085e-05	0.000380585	0.000369076	16.243
USGS-343515118101401	6	6037	19	26.868	-0.165487	0.0288144	0.0003994	1.15085e-05	0.000309209	0.000297701	13.1018
USGS-343515118101401	6	6037	19	28.044	-0.165487	0.0288144	0.0003994	1.15085e-05	0.000322743	0.000311235	13.6974
USGS-343515118101401	6	6037	19	24.305	-0.165487	0.0288144	0.0003994	1.15085e-05	0.000279713	0.000268205	11.8037
USGS-343515118101401	6	6037	19	26.84	-0.165487	0.0288144	0.0003994	1.15085e-05	0.000308887	0.000297378	13.0876
USGS-343326117591701	6	6037	19.1	3.425	-0.162673	0.0288955	0.0003994	1.15409e-05	3.95275e-05	2.79866e-05	1.23169
USGS-343326117591701	6	6037	19.1	3.454	-0.162673	0.0288955	0.0003994	1.15409e-05	3.98622e-05	2.83213e-05	1.24642
USGS-340148118030901	6	6037	19.3	25.761	-0.157051	0.0290585	0.0003994	1.16059e-05	0.000298981	0.000287375	12.6474
USGS-340207118413301	6	6037	19.4	52.403	-0.154243	0.0291402	0.0003994	1.16386e-05	0.000609897	0.000598258	26.3293
USGS-335938118083201	6	6037	19.4	5.527	-0.154243	0.0291402	0.0003994	1.16386e-05	6.43264e-05	5.26879e-05	2.31879
USGS-343404117593101	6	6037	19.4	2.861	-0.154243	0.0291402	0.0003994	1.16386e-05	3.3298e-05	2.16594e-05	0.95323
USGS-343404117593101	6	6037	19.4	3.092	-0.154243	0.0291402	0.0003994	1.16386e-05	3.59865e-05	2.43479e-05	1.07155
USGS-340148118030901	6	6037	19.5	51.876	-0.151437	0.0292221	0.0003994	1.16713e-05	0.00060546	0.000593788	26.1326
USGS-340400117530001	6	6037	19.5	128.726	-0.151437	0.0292221	0.0003994	1.16713e-05	0.0015024	0.00149073	65.6069
USGS-340208118410101	6	6037	19.6	25.187	-0.148633	0.0293041	0.0003994	1.17041e-05	0.00029479	0.000283086	12.4586
USGS-340030118041203	6	6037	19.6	13.835	-0.148633	0.0293041	0.0003994	1.17041e-05	0.000161926	0.000150222	6.61125
USGS-340400117530001	6	6037	20	126.913	-0.137435	0.0296341	0.0003994	1.18359e-05	0.00150212	0.00149029	65.5876
USGS-340159118414601	6	6037	20	131.362	-0.137435	0.0296341	0.0003994	1.18359e-05	0.00155478	0.00154295	67.9051
USGS-344700118360001	6	6037	20	44.369	-0.137435	0.0296341	0.0003994	1.18359e-05	0.000525145	0.000513309	22.5907
USGS-340047118054601	6	6037	20	34.473	-0.137435	0.0296341	0.0003994	1.18359e-05	0.000408018	0.000396182	17.436
USGS-340206118410701	6	6037	20	37.333	-0.137435	0.0296341	0.0003994	1.18359e-05	0.000441868	0.000430032	18.9257
USGS-340158118412401	6	6037	20	64.588	-0.137435	0.0296341	0.0003994	1.18359e-05	0.000764454	0.000752618	33.1227
USGS-344836118221101	6	6037	20	12.99	-0.137435	0.0296341	0.0003994	1.18359e-05	0.000153748	0.000141912	6.24554
USGS-344836118221101	6	6037	20	13.109	-0.137435	0.0296341	0.0003994	1.18359e-05	0.000155156	0.00014332	6.30753
USGS-344836118221101	6	6037	20	14.293	-0.137435	0.0296341	0.0003994	1.18359e-05	0.00016917	0.000157334	6.92427
USGS-344800118221301	6	6037	20	13.842	-0.137435	0.0296341	0.0003994	1.18359e-05	0.000163832	0.000151996	6.68935
USGS-344800118221301	6	6037	20	14.957	-0.137435	0.0296341	0.0003994	1.18359e-05	0.000177029	0.000165193	7.27015
USGS-344759118221303	6	6037	20	11.451	-0.137435	0.0296341	0.0003994	1.18359e-05	0.000135532	0.000123697	5.44388
USGS-344759118221303	6	6037	20	12.552	-0.137435	0.0296341	0.0003994	1.18359e-05	0.000148564	0.000136728	6.01739
USGS-340048118062501	6	6037	20.1	9.221	-0.13464	0.029717	0.0003994	1.1869e-05	0.000109444	9.75749e-05	4.29427
USGS-340027118041503	6	6037	20.2	14.725	-0.131848	0.0298001	0.0003994	1.19022e-05	0.00017526	0.000163357	7.18936
USGS-343326117591701	6	6037	20.2	2.101	-0.131848	0.0298001	0.0003994	1.19022e-05	2.50065e-05	1.31043e-05	0.57672
USGS-343326117591701	6	6037	20.2	2.267	-0.131848	0.0298001	0.0003994	1.19022e-05	2.69822e-05	1.50801e-05	0.663673
USGS-340030118041204	6	6037	20.3	23.718	-0.129057	0.0298834	0.0003994	1.19354e-05	0.000283085	0.000271149	11.9333
USGS-340152118273601	6	6037	20.5	191.162	-0.123481	0.0300505	0.0003994	1.20022e-05	0.00229436	0.00228236	100.447
USGS-340300117480001	6	6037	20.5	136.849	-0.123481	0.0300505	0.0003994	1.20022e-05	0.00164249	0.00163048	71.7576
USGS-340300117480001	6	6037	20.5	138.691	-0.123481	0.0300505	0.0003994	1.20022e-05	0.00166459	0.00165259	72.7306
USGS-341100118130001	6	6037	20.5	207.159	-0.123481	0.0300505	0.0003994	1.20022e-05	0.00248636	0.00247436	108.896
USGS-342700118370001	6	6037	20.5	54.22	-0.123481	0.0300505	0.0003994	1.20022e-05	0.000650758	0.000638756	28.1116
USGS-340100118045701	6	6037	20.5	35.986	-0.123481	0.0300505	0.0003994	1.20022e-05	0.00043191	0.000419908	18.4802
USGS-344138117581901	6	6037	20.5	10.38	-0.123481	0.0300505	0.0003994	1.20022e-05	0.000124583	0.00011258	4.95466
USGS-343522118095701	6	6037	20.5	30.044	-0.123481	0.0300505	0.0003994	1.20022e-05	0.000360593	0.000348591	15.3415
USGS-340259118241201	6	6037	20.6	122.198	-0.120696	0.0301343	0.0003994	1.20356e-05	0.00147073	0.0014587	64.1972
USGS-340021118094701	6	6037	20.7	23.223	-0.117912	0.0302183	0.0003994	1.20692e-05	0.000280283	0.000268214	11.8041
USGS-340030118041202	6	6037	20.7	12.304	-0.117912	0.0302183	0.0003994	1.20692e-05	0.000148499	0.00013643	6.00429
USGS-340152118273601	6	6037	20.8	158.348	-0.115131	0.0303025	0.0003994	1.21028e-05	0.00191646	0.00190435	83.8106
USGS-344729118224301	6	6037	20.8	4.809	-0.115131	0.0303025	0.0003994	1.21028e-05	5.82024e-05	4.60996e-05	2.02884
USGS-344729118224301	6	6037	20.8	4.922	-0.115131	0.0303025	0.0003994	1.21028e-05	5.957e-05	4.74672e-05	2.08903
USGS-344729118224301	6	6037	20.8	4.997	-0.115131	0.0303025	0.0003994	1.21028e-05	6.04777e-05	4.83749e-05	2.12898
USGS-340238118272501	6	6037	20.9	249.668	-0.112352	0.0303868	0.0003994	1.21365e-05	0.00303009	0.00301796	132.82
USGS-340030118041201	6	6037	20.9	27.395	-0.112352	0.0303868	0.0003994	1.21365e-05	0.000332479	0.000320343	14.0983
USGS-340030118041201	6	6037	20.9	28.146	-0.112352	0.0303868	0.0003994	1.21365e-05	0.000341594	0.000329457	14.4994
USGS-340058118253201	6	6037	20.9	174.215	-0.112352	0.0303868	0.0003994	1.21365e-05	0.00211436	0.00210222	92.5188
USGS-344551117553101	6	6037	20.9	7.234	-0.112352	0.0303868	0.0003994	1.21365e-05	8.77954e-05	7.56589e-05	3.32975
USGS-344551117553101	6	6037	20.9	7.414	-0.112352	0.0303868	0.0003994	1.21365e-05	8.998e-05	7.78435e-05	3.42589
USGS-340152118273601	6	6037	21	193.258	-0.109574	0.0304713	0.0003994	1.21703e-05	0.002352	0.00233983	102.976
USGS-340203118410701	6	6037	21	77.166	-0.109574	0.0304713	0.0003994	1.21703e-05	0.00093913	0.000926959	40.7955
USGS-340300117480001	6	6037	21	141.467	-0.109574	0.0304713	0.0003994	1.21703e-05	0.00172169	0.00170952	75.2359
USGS-340127118210406	6	6037	21	23.265	-0.109574	0.0304713	0.0003994	1.21703e-05	0.000283141	0.000270971	11.9254
USGS-343523118095501	6	6037	21	30.867	-0.109574	0.0304713	0.0003994	1.21703e-05	0.000375659	0.000363489	15.9971
USGS-343523118095501	6	6037	21	34.275	-0.109574	0.0304713	0.0003994	1.21703e-05	0.000417135	0.000404965	17.8225
USGS-335028118053905	6	6037	21	5.142	-0.109574	0.0304713	0.0003994	1.21703e-05	6.25794e-05	5.04092e-05	2.21851
USGS-335028118053905	6	6037	21	5.35	-0.109574	0.0304713	0.0003994	1.21703e-05	6.51108e-05	5.29406e-05	2.32992
USGS-340205118410101	6	6037	21.2	55.434	-0.104025	0.0306409	0.0003994	1.2238e-05	0.0006784	0.000666162	29.3178
USGS-344200118141001	6	6037	21.2	8.508	-0.104025	0.0306409	0.0003994	1.2238e-05	0.000104121	9.18827e-05	4.04376
USGS-344200118141001	6	6037	21.2	8.508	-0.104025	0.0306409	0.0003994	1.2238e-05	0.000104121	9.18827e-05	4.04376
USGS-340027118041502	6	6037	21.2	15.176	-0.104025	0.0306409	0.0003994	1.2238e-05	0.000185724	0.000173486	7.6351
USGS-344338118022501	6	6037	21.2	2.765	-0.104025	0.0306409	0.0003994	1.2238e-05	3.3838e-05	2.16e-05	0.950617
USGS-344338118022501	6	6037	21.2	2.792	-0.104025	0.0306409	0.0003994	1.2238e-05	3.41684e-05	2.19305e-05	0.965159
USGS-340420118250701	6	6037	21.4	161.975	-0.0984826	0.0308112	0.0003994	1.2306e-05	0.00199326	0.00198096	87.1819
USGS-344200118141001	6	6037	21.4	33.618	-0.0984826	0.0308112	0.0003994	1.2306e-05	0.000413703	0.000401397	17.6655
USGS-344200118141001	6	6037	21.4	34.573	-0.0984826	0.0308112	0.0003994	1.2306e-05	0.000425455	0.000413149	18.1827
USGS-340023118275401	6	6037	21.4	36.332	-0.0984826	0.0308112	0.0003994	1.2306e-05	0.000447101	0.000434795	19.1353
USGS-340103118253101	6	6037	21.5	124.186	-0.0957145	0.0308966	0.0003994	1.23401e-05	0.00153247	0.00152013	66.9008
USGS-343222117552901	6	6037	21.5	4.337	-0.0957145	0.0308966	0.0003994	1.23401e-05	5.3519e-05	4.11789e-05	1.81228
USGS-344636118320801	6	6037	21.5	0.709	-0.0957145	0.0308966	0.0003994	1.23401e-05	8.74913e-06	-3.59097e-06	-0.158039
USGS-344636118320801	6	6037	21.5	0.732	-0.0957145	0.0308966	0.0003994	1.23401e-05	9.03295e-06	-3.30715e-06	-0.145548
USGS-340027118041504	6	6037	21.6	24.872	-0.0929482	0.0309822	0.0003994	1.23743e-05	0.000307773	0.000295399	13.0005
USGS-340127118210405	6	6037	21.6	6.767	-0.0929482	0.0309822	0.0003994	1.23743e-05	8.37368e-05	7.13625e-05	3.14066
USGS-335711118024901	6	6037	21.7	51.671	-0.0901839	0.0310679	0.0003994	1.24085e-05	0.000641162	0.000628753	27.6714
USGS-344636118320801	6	6037	21.7	7.354	-0.0901839	0.0310679	0.0003994	1.24085e-05	9.12524e-05	7.88439e-05	3.46992
USGS-344636118320801	6	6037	21.7	7.779	-0.0901839	0.0310679	0.0003994	1.24085e-05	9.6526e-05	8.41175e-05	3.70201
USGS-340200118270001	6	6037	21.8	215.051	-0.0874213	0.0311539	0.0003994	1.24429e-05	0.00267585	0.00266341	117.217
USGS-344815118240401	6	6037	21.8	7.285	-0.0874213	0.0311539	0.0003994	1.24429e-05	9.06463e-05	7.82034e-05	3.44173
USGS-344551117553101	6	6037	21.8	9.3	-0.0874213	0.0311539	0.0003994	1.24429e-05	0.000115719	0.000103276	4.54517
USGS-344551117553101	6	6037	21.8	9.453	-0.0874213	0.0311539	0.0003994	1.24429e-05	0.000117622	0.00010518	4.62895
USGS-344703118095601	6	6037	21.8	1.3	-0.0874213	0.0311539	0.0003994	1.24429e-05	1.61757e-05	3.73286e-06	0.164283
USGS-344703118095601	6	6037	21.8	1.377	-0.0874213	0.0311539	0.0003994	1.24429e-05	1.71338e-05	4.69096e-06	0.206449
USGS-344703118095601	6	6037	21.9	3.551	-0.0846607	0.03124	0.0003994	1.24773e-05	4.43068e-05	3.18295e-05	1.40082
USGS-344703118095601	6	6037	21.9	3.674	-0.0846607	0.03124	0.0003994	1.24773e-05	4.58415e-05	3.33642e-05	1.46836
USGS-344759118221303	6	6037	22	21.47	-0.0819019	0.0313263	0.0003994	1.25117e-05	0.000268627	0.000256115	11.2716
USGS-344759118221303	6	6037	22	21.47	-0.0819019	0.0313263	0.0003994	1.25117e-05	0.000268627	0.000256115	11.2716
USGS-344759118221303	6	6037	22	22.231	-0.0819019	0.0313263	0.0003994	1.25117e-05	0.000278148	0.000265637	11.6907
USGS-344759118221303	6	6037	22	12.516	-0.0819019	0.0313263	0.0003994	1.25117e-05	0.000156597	0.000144085	6.34119
USGS-344759118221302	6	6037	22	12.672	-0.0819019	0.0313263	0.0003994	1.25117e-05	0.000158549	0.000146037	6.42709
USGS-344800118221301	6	6037	22	13.118	-0.0819019	0.0313263	0.0003994	1.25117e-05	0.000164129	0.000151617	6.67267
USGS-344759118221302	6	6037	22	14.113	-0.0819019	0.0313263	0.0003994	1.25117e-05	0.000176578	0.000164066	7.22056
USGS-344800118221301	6	6037	22	14.356	-0.0819019	0.0313263	0.0003994	1.25117e-05	0.000179618	0.000167107	7.35437
USGS-344800118221301	6	6037	22	14.356	-0.0819019	0.0313263	0.0003994	1.25117e-05	0.000179618	0.000167107	7.35437
USGS-344729118224301	6	6037	22	8.928	-0.0819019	0.0313263	0.0003994	1.25117e-05	0.000111705	9.9193e-05	4.36548
USGS-344729118224301	6	6037	22	9.998	-0.0819019	0.0313263	0.0003994	1.25117e-05	0.000125092	0.000112581	4.95467
USGS-344836118221101	6	6037	22	6.091	-0.0819019	0.0313263	0.0003994	1.25117e-05	7.6209e-05	6.36972e-05	2.80331
USGS-344836118221101	6	6037	22	6.763	-0.0819019	0.0313263	0.0003994	1.25117e-05	8.46168e-05	7.21051e-05	3.17335
USGS-344759118221302	6	6037	22	3.526	-0.0819019	0.0313263	0.0003994	1.25117e-05	4.41164e-05	3.16046e-05	1.39092
USGS-344759118221302	6	6037	22	3.597	-0.0819019	0.0313263	0.0003994	1.25117e-05	4.50047e-05	3.2493e-05	1.43002
USGS-344759118221302	6	6037	22	3.597	-0.0819019	0.0313263	0.0003994	1.25117e-05	4.50047e-05	3.2493e-05	1.43002
USGS-340044118293101	6	6037	22.1	64.737	-0.0791451	0.0314128	0.0003994	1.25463e-05	0.000812208	0.000799662	35.1931
USGS-343216117562601	6	6037	22.2	6.216	-0.07639	0.0314995	0.0003994	1.25809e-05	7.82028e-05	6.56219e-05	2.88802
USGS-343216117562601	6	6037	22.2	6.264	-0.07639	0.0314995	0.0003994	1.25809e-05	7.88067e-05	6.62258e-05	2.9146
USGS-344104118053101	6	6037	22.2	0.782	-0.07639	0.0314995	0.0003994	1.25809e-05	9.83825e-06	-2.74263e-06	-0.120703
USGS-344104118053101	6	6037	22.2	0.785	-0.07639	0.0314995	0.0003994	1.25809e-05	9.876e-06	-2.70489e-06	-0.119042
USGS-344623117550001	6	6037	22.2	2.037	-0.07639	0.0314995	0.0003994	1.25809e-05	2.56273e-05	1.30464e-05	0.574171
USGS-344623117550001	6	6037	22.2	2.285	-0.07639	0.0314995	0.0003994	1.25809e-05	2.87473e-05	1.61664e-05	0.711485
USGS-340247118045401	6	6037	22.3	4.27	-0.0736369	0.0315863	0.0003994	1.26156e-05	5.38685e-05	4.12529e-05	1.81554
USGS-335601118043701	6	6037	22.4	14.704	-0.0708856	0.0316733	0.0003994	1.26503e-05	0.00018601	0.00017336	7.62958
USGS-344338118022501	6	6037	22.4	3.992	-0.0708856	0.0316733	0.0003994	1.26503e-05	5.05001e-05	3.78498e-05	1.66577
USGS-344338118022501	6	6037	22.4	4.569	-0.0708856	0.0316733	0.0003994	1.26503e-05	5.77993e-05	4.5149e-05	1.98701
USGS-340900118170001	6	6037	22.5	29.052	-0.0681361	0.0317605	0.0003994	1.26852e-05	0.000368529	0.000355844	15.6607
USGS-335314118223801	6	6037	22.5	23.059	-0.0681361	0.0317605	0.0003994	1.26852e-05	0.000292507	0.000279822	12.315
USGS-343546118091601	6	6037	22.5	5.912	-0.0681361	0.0317605	0.0003994	1.26852e-05	7.49946e-05	6.23095e-05	2.74224
USGS-343546118091601	6	6037	22.5	6.003	-0.0681361	0.0317605	0.0003994	1.26852e-05	7.6149e-05	6.34638e-05	2.79304
USGS-343822118051901	6	6037	22.6	1.828	-0.0653886	0.0318479	0.0003994	1.27201e-05	2.32523e-05	1.05322e-05	0.463522
USGS-343822118051901	6	6037	22.6	1.866	-0.0653886	0.0318479	0.0003994	1.27201e-05	2.37356e-05	1.10156e-05	0.484795
USGS-340108118050001	6	6037	22.7	7.899	-0.0626428	0.0319355	0.0003994	1.2755e-05	0.000100752	8.7997e-05	3.87275
USGS-340142118280501	6	6037	22.8	60.892	-0.059899	0.0320232	0.0003994	1.27901e-05	0.000778813	0.000766023	33.7127
USGS-343932118144001	6	6037	23	27.794	-0.0544168	0.0321993	0.0003994	1.28604e-05	0.000357442	0.000344581	15.165
USGS-341100118240001	6	6037	23	27.475	-0.0544168	0.0321993	0.0003994	1.28604e-05	0.000353339	0.000340479	14.9845
USGS-344751118241901	6	6037	23	16.097	-0.0544168	0.0321993	0.0003994	1.28604e-05	0.000207014	0.000194153	8.54469
USGS-344751118241901	6	6037	23	17.572	-0.0544168	0.0321993	0.0003994	1.28604e-05	0.000225983	0.000213122	9.37951
USGS-344759118221301	6	6037	23	9.133	-0.0544168	0.0321993	0.0003994	1.28604e-05	0.000117454	0.000104594	4.60316
USGS-344759118221301	6	6037	23	9.5	-0.0544168	0.0321993	0.0003994	1.28604e-05	0.000122174	0.000109313	4.81088
USGS-344759118221301	6	6037	23	5.434	-0.0544168	0.0321993	0.0003994	1.28604e-05	6.98833e-05	5.7023e-05	2.50958
USGS-344759118221301	6	6037	23	5.549	-0.0544168	0.0321993	0.0003994	1.28604e-05	7.13623e-05	5.85019e-05	2.57467
USGS-344759118221301	6	6037	23	6.05	-0.0544168	0.0321993	0.0003994	1.28604e-05	7.78053e-05	6.4945e-05	2.85823
USGS-335302118072201	6	6037	23	8.534	-0.0544168	0.0321993	0.0003994	1.28604e-05	0.000109751	9.68902e-05	4.26414
USGS-335302118072201	6	6037	23	8.522	-0.0544168	0.0321993	0.0003994	1.28604e-05	0.000109596	9.67358e-05	4.25734
USGS-340027118071905	6	6037	23.1	53.544	-0.0516785	0.0322876	0.0003994	1.28957e-05	0.000690485	0.000677589	29.8207
USGS-344104118053101	6	6037	23.1	3.265	-0.0516785	0.0322876	0.0003994	1.28957e-05	4.21043e-05	2.92086e-05	1.28547
USGS-344104118053101	6	6037	23.1	4.07	-0.0516785	0.0322876	0.0003994	1.28957e-05	5.24853e-05	3.95896e-05	1.74234
USGS-343216117562601	6	6037	23.2	13.044	-0.0489421	0.032376	0.0003994	1.2931e-05	0.000168672	0.000155741	6.85415
USGS-343216117562601	6	6037	23.2	16.616	-0.0489421	0.032376	0.0003994	1.2931e-05	0.000214861	0.00020193	8.88695
USGS-344209118183801	6	6037	23.3	14.566	-0.0462075	0.0324647	0.0003994	1.29664e-05	0.000188869	0.000175902	7.74145
USGS-344209118183801	6	6037	23.3	15.694	-0.0462075	0.0324647	0.0003994	1.29664e-05	0.000203495	0.000190528	8.38515
USGS-340142118280604	6	6037	23.3	8.93	-0.0462075	0.0324647	0.0003994	1.29664e-05	0.00011579	0.000102824	4.52526
USGS-340127118210404	6	6037	23.4	23.297	-0.0434747	0.0325535	0.0003994	1.30019e-05	0.000302905	0.000289903	12.7586
USGS-340159118085201	6	6037	23.5	30.991	-0.0407438	0.0326426	0.0003994	1.30374e-05	0.000404043	0.000391006	17.2082
USGS-340159118085201	6	6037	23.5	31.145	-0.0407438	0.0326426	0.0003994	1.30374e-05	0.000406051	0.000393013	17.2965
USGS-344800118221301	6	6037	23.5	19.235	-0.0407438	0.0326426	0.0003994	1.30374e-05	0.000250775	0.000237738	10.4628
USGS-344800118221301	6	6037	23.5	19.725	-0.0407438	0.0326426	0.0003994	1.30374e-05	0.000257163	0.000244126	10.744
USGS-340116118285501	6	6037	23.5	387.267	-0.0407438	0.0326426	0.0003994	1.30374e-05	0.00504897	0.00503593	221.631
USGS-341100118240001	6	6037	23.5	31.677	-0.0407438	0.0326426	0.0003994	1.30374e-05	0.000412987	0.000399949	17.6018
USGS-344600118160001	6	6037	23.5	5.648	-0.0407438	0.0326426	0.0003994	1.30374e-05	7.36354e-05	6.0598e-05	2.66692
USGS-340222118061801	6	6037	23.6	6.455	-0.0380147	0.0327318	0.0003994	1.30731e-05	8.43866e-05	7.13136e-05	3.13851
USGS-343822118051901	6	6037	23.6	1.888	-0.0380147	0.0327318	0.0003994	1.30731e-05	2.46819e-05	1.16089e-05	0.510907
USGS-343822118051901	6	6037	23.6	2.366	-0.0380147	0.0327318	0.0003994	1.30731e-05	3.09309e-05	1.78578e-05	0.785922
USGS-340215118041601	6	6037	23.6	1.026	-0.0380147	0.0327318	0.0003994	1.30731e-05	1.3413e-05	3.399e-07	0.014959
USGS-340027118041501	6	6037	23.7	26.579	-0.0352875	0.0328211	0.0003994	1.31088e-05	0.000348418	0.000335309	14.757
USGS-340047118102801	6	6037	23.8	6.227	-0.0325621	0.0329107	0.0003994	1.31445e-05	8.18511e-05	6.87065e-05	3.02377
USGS-340900118170001	6	6037	24	48.019	-0.0271168	0.0330904	0.0003994	1.32163e-05	0.000634634	0.000621418	27.3486
USGS-335938118110501	6	6037	24	30.636	-0.0271168	0.0330904	0.0003994	1.32163e-05	0.000404895	0.000391679	17.2378
USGS-335314118223801	6	6037	24	34.786	-0.0271168	0.0330904	0.0003994	1.32163e-05	0.000459743	0.000446526	19.6516
USGS-344759118221303	6	6037	24	20.657	-0.0271168	0.0330904	0.0003994	1.32163e-05	0.000273009	0.000259793	11.4335
USGS-344759118221303	6	6037	24	21.64	-0.0271168	0.0330904	0.0003994	1.32163e-05	0.000286001	0.000272785	12.0053
USGS-344815118240401	6	6037	24	11.066	-0.0271168	0.0330904	0.0003994	1.32163e-05	0.000146252	0.000133035	5.85489
USGS-344815118240401	6	6037	24	11.929	-0.0271168	0.0330904	0.0003994	1.32163e-05	0.000157657	0.000144441	6.35685
USGS-335938118110501	6	6037	24	16.006	-0.0271168	0.0330904	0.0003994	1.32163e-05	0.00021154	0.000198324	8.72824
USGS-344759118221303	6	6037	24	8.078	-0.0271168	0.0330904	0.0003994	1.32163e-05	0.000106761	9.35451e-05	4.11692
USGS-344759118221303	6	6037	24	8.141	-0.0271168	0.0330904	0.0003994	1.32163e-05	0.000107594	9.43777e-05	4.15356
USGS-344815118240401	6	6037	24	8.657	-0.0271168	0.0330904	0.0003994	1.32163e-05	0.000114414	0.000101197	4.45369
USGS-344815118240401	6	6037	24	8.715	-0.0271168	0.0330904	0.0003994	1.32163e-05	0.00011518	0.000101964	4.48743
USGS-344815118240401	6	6037	24	8.777	-0.0271168	0.0330904	0.0003994	1.32163e-05	0.000116	0.000102783	4.52349
USGS-344759118221303	6	6037	24	9.011	-0.0271168	0.0330904	0.0003994	1.32163e-05	0.000119092	0.000105876	4.6596
USGS-344815118240401	6	6037	24	9.342	-0.0271168	0.0330904	0.0003994	1.32163e-05	0.000123467	0.00011025	4.85212
USGS-344815118240401	6	6037	24	9.461	-0.0271168	0.0330904	0.0003994	1.32163e-05	0.00012504	0.000111823	4.92134
USGS-344759118221302	6	6037	24	7.141	-0.0271168	0.0330904	0.0003994	1.32163e-05	9.43777e-05	8.11614e-05	3.57191
USGS-344836118221101	6	6037	24	4.658	-0.0271168	0.0330904	0.0003994	1.32163e-05	6.15616e-05	4.83453e-05	2.12768
USGS-344836118221101	6	6037	24	4.736	-0.0271168	0.0330904	0.0003994	1.32163e-05	6.25925e-05	4.93761e-05	2.17304
USGS-344836118221101	6	6037	24	4.893	-0.0271168	0.0330904	0.0003994	1.32163e-05	6.46674e-05	5.14511e-05	2.26436
USGS-341100118092001	6	6037	24	100.368	-0.0271168	0.0330904	0.0003994	1.32163e-05	0.00132649	0.00131328	57.7974
USGS-340027118071902	6	6037	24	5.61	-0.0271168	0.0330904	0.0003994	1.32163e-05	7.41435e-05	6.09272e-05	2.68141
USGS-344209118183801	6	6037	24.2	25.543	-0.0216788	0.0332709	0.0003994	1.32884e-05	0.000339425	0.000326137	14.3533
USGS-344209118183801	6	6037	24.2	26.046	-0.0216788	0.0332709	0.0003994	1.32884e-05	0.000346109	0.000332821	14.6474
USGS-344759118221302	6	6037	24.3	14.267	-0.0189626	0.0333613	0.0003994	1.33245e-05	0.000190101	0.000176776	7.77993
USGS-344759118221302	6	6037	24.3	14.663	-0.0189626	0.0333613	0.0003994	1.33245e-05	0.000195377	0.000182053	8.01215
USGS-340215118041602	6	6037	24.4	37.649	-0.0162482	0.033452	0.0003994	1.33607e-05	0.000503018	0.000489658	21.5498
USGS-340127118210403	6	6037	24.4	8.621	-0.0162482	0.033452	0.0003994	1.33607e-05	0.000115183	0.000101822	4.48119
USGS-335800118230001	6	6037	24.5	111.246	-0.0135356	0.0335429	0.0003994	1.3397e-05	0.00149037	0.00147697	65.0014
USGS-344751118241901	6	6037	24.5	9.564	-0.0135356	0.0335429	0.0003994	1.3397e-05	0.000128129	0.000114732	5.04936
USGS-344751118241901	6	6037	24.5	9.722	-0.0135356	0.0335429	0.0003994	1.3397e-05	0.000130246	0.000116849	5.14252
USGS-344729118224301	6	6037	24.5	9.679	-0.0135356	0.0335429	0.0003994	1.3397e-05	0.00012967	0.000116273	5.11717
USGS-344729118224301	6	6037	24.5	10.148	-0.0135356	0.0335429	0.0003994	1.3397e-05	0.000135953	0.000122556	5.39369
USGS-344751118241901	6	6037	24.5	11.225	-0.0135356	0.0335429	0.0003994	1.3397e-05	0.000150382	0.000136985	6.02869
USGS-344759118221301	6	6037	24.5	11.993	-0.0135356	0.0335429	0.0003994	1.3397e-05	0.000160671	0.000147274	6.48151
USGS-344759118221302	6	6037	24.5	8.76	-0.0135356	0.0335429	0.0003994	1.3397e-05	0.000117358	0.000103961	4.57532
USGS-344759118221302	6	6037	24.5	8.822	-0.0135356	0.0335429	0.0003994	1.3397e-05	0.000118189	0.000104792	4.61188
USGS-344759118221302	6	6037	24.5	9.073	-0.0135356	0.0335429	0.0003994	1.3397e-05	0.000121551	0.000108154	4.75987
USGS-344815118240401	6	6037	24.5	6.859	-0.0135356	0.0335429	0.0003994	1.3397e-05	9.18902e-05	7.84932e-05	3.45449
USGS-344815118240401	6	6037	24.5	7.008	-0.0135356	0.0335429	0.0003994	1.3397e-05	9.38864e-05	8.04894e-05	3.54234
USGS-344815118240401	6	6037	24.5	7.505	-0.0135356	0.0335429	0.0003994	1.3397e-05	0.000100545	8.71477e-05	3.83537
USGS-344759118221303	6	6037	24.6	6.906	-0.0108249	0.0336339	0.0003994	1.34334e-05	9.2771e-05	7.93376e-05	3.49165
USGS-344759118221303	6	6037	24.6	7.006	-0.0108249	0.0336339	0.0003994	1.34334e-05	9.41144e-05	8.0681e-05	3.55077
USGS-344759118221303	6	6037	24.6	7.105	-0.0108249	0.0336339	0.0003994	1.34334e-05	9.54443e-05	8.20109e-05	3.6093
USGS-344759118221302	6	6037	24.7	9.219	-0.00811591	0.0337252	0.0003994	1.34698e-05	0.000124178	0.000110709	4.87228
USGS-344759118221302	6	6037	24.7	9.344	-0.00811591	0.0337252	0.0003994	1.34698e-05	0.000125862	0.000112392	4.94639
USGS-344759118221302	6	6037	24.7	9.469	-0.00811591	0.0337252	0.0003994	1.34698e-05	0.000127546	0.000114076	5.02049
USGS-340145118160802	6	6037	24.8	8.929	-0.00540879	0.0338166	0.0003994	1.35063e-05	0.000120598	0.000107092	4.71311
USGS-344751118241901	6	6037	24.9	14.112	-0.00270349	0.0339082	0.0003994	1.35429e-05	0.000191118	0.000177575	7.81508
USGS-344751118241901	6	6037	24.9	14.412	-0.00270349	0.0339082	0.0003994	1.35429e-05	0.000195181	0.000181638	7.99388
USGS-340211118055001	6	6037	24.9	10.24	-0.00270349	0.0339082	0.0003994	1.35429e-05	0.00013868	0.000125137	5.50727
USGS-344815118240401	6	6037	25.1	14.661	0.00270167	0.034092	0.0003994	1.36163e-05	0.000199629	0.000186013	8.18642
USGS-344815118240401	6	6037	25.1	15.063	0.00270167	0.034092	0.0003994	1.36163e-05	0.000205103	0.000191487	8.42732
USGS-344815118240401	6	6037	25.1	15.163	0.00270167	0.034092	0.0003994	1.36163e-05	0.000206465	0.000192848	8.48725
USGS-340142118280603	6	6037	25.2	12.096	0.00540154	0.0341841	0.0003994	1.36531e-05	0.000165148	0.000151495	6.66731
USGS-343727118085202	6	6037	25.4	9.451	0.0107958	0.034369	0.0003994	1.3727e-05	0.000129734	0.000116007	5.10546
USGS-343727118085202	6	6037	25.4	9.687	0.0107958	0.034369	0.0003994	1.3727e-05	0.000132973	0.000119246	5.24804
USGS-344751118241901	6	6037	25.5	14.737	0.0134903	0.0344618	0.0003994	1.3764e-05	0.000202841	0.000189077	8.32126
USGS-344729118224301	6	6037	25.5	9.707	0.0134903	0.0344618	0.0003994	1.3764e-05	0.000133607	0.000119843	5.27431
USGS-344729118224301	6	6037	25.5	9.868	0.0134903	0.0344618	0.0003994	1.3764e-05	0.000135823	0.000122059	5.37184
USGS-344729118224301	6	6037	25.5	10.35	0.0134903	0.0344618	0.0003994	1.3764e-05	0.000142458	0.000128694	5.66381
USGS-344759118221301	6	6037	25.5	8.958	0.0134903	0.0344618	0.0003994	1.3764e-05	0.000123298	0.000109534	4.8206
USGS-344759118221301	6	6037	25.5	9.149	0.0134903	0.0344618	0.0003994	1.3764e-05	0.000125927	0.000112163	4.9363
USGS-344759118221301	6	6037	25.5	10.1	0.0134903	0.0344618	0.0003994	1.3764e-05	0.000139017	0.000125253	5.51237
USGS-340127118210401	6	6037	25.6	35.2	0.0161829	0.0345547	0.0003994	1.38011e-05	0.0004858	0.000471999	20.7727
USGS-340142118280602	6	6037	25.6	46.632	0.0161829	0.0345547	0.0003994	1.38011e-05	0.000643575	0.000629774	27.7163
USGS-340131118063501	6	6037	25.7	5.868	0.0188737	0.0346478	0.0003994	1.38383e-05	8.12033e-05	6.7365e-05	2.96473
USGS-344836118221101	6	6037	25.9	11.409	0.02425	0.0348346	0.0003994	1.39129e-05	0.000158733	0.00014482	6.37351
USGS-344836118221101	6	6037	25.9	11.65	0.02425	0.0348346	0.0003994	1.39129e-05	0.000162086	0.000148173	6.52108
USGS-340145118160801	6	6037	26.1	9.639	0.0296191	0.0350221	0.0003994	1.39878e-05	0.000134829	0.000120841	5.31821
USGS-340145118160803	6	6037	26.3	18.159	0.034981	0.0352104	0.0003994	1.4063e-05	0.000255371	0.000241308	10.6199
USGS-340142118280601	6	6037	26.6	57.917	0.0430104	0.0354943	0.0003994	1.41764e-05	0.000821055	0.000806879	35.5107
USGS-344759118221301	6	6037	26.7	7.738	0.0456833	0.0355893	0.0003994	1.42143e-05	0.000109991	9.57763e-05	4.21511
USGS-344759118221301	6	6037	26.7	7.942	0.0456833	0.0355893	0.0003994	1.42143e-05	0.00011289	9.8676e-05	4.34273
USGS-344759118221301	6	6037	26.7	8.249	0.0456833	0.0355893	0.0003994	1.42143e-05	0.000117254	0.00010304	4.53478
USGS-340127118210402	6	6037	26.7	30.003	0.0456833	0.0355893	0.0003994	1.42143e-05	0.000426473	0.000412259	18.1435
USGS-343727118085202	6	6037	26.8	51.652	0.0483544	0.0356844	0.0003994	1.42524e-05	0.000736163	0.000721911	31.7713
USGS-343727118085202	6	6037	26.8	57.771	0.0483544	0.0356844	0.0003994	1.42524e-05	0.000823374	0.000809121	35.6094
USGS-344759118221301	6	6037	26.8	6.211	0.0483544	0.0356844	0.0003994	1.42524e-05	8.85215e-05	7.42691e-05	3.26858
USGS-344759118221301	6	6037	26.8	6.373	0.0483544	0.0356844	0.0003994	1.42524e-05	9.08303e-05	7.6578e-05	3.3702
USGS-340145118160804	6	6037	27	28.126	0.0536913	0.0358754	0.0003994	1.43286e-05	0.000403007	0.000388679	17.1057
USGS-343953118041901	6	6037	27.5	1.098	0.0670024	0.0363561	0.0003994	1.45206e-05	1.59437e-05	1.42302e-06	0.0626272
USGS-344815118240401	6	6037	27.7	1.313	0.0723145	0.0365498	0.0003994	1.4598e-05	1.91671e-05	4.56917e-06	0.201089
USGS-344815118240401	6	6037	27.7	1.484	0.0723145	0.0365498	0.0003994	1.4598e-05	2.16634e-05	7.06542e-06	0.310949
USGS-344815118240401	6	6037	28.2	2.132	0.0855638	0.0370373	0.0003994	1.47927e-05	3.1538e-05	1.67453e-05	0.736961
USGS-344800118221301	6	6037	31.2	33.085	0.164145	0.0400651	0.0003994	1.6002e-05	0.000529426	0.000513424	22.5958
USGS-344800118221301	6	6037	31.2	34.457	0.164145	0.0400651	0.0003994	1.6002e-05	0.000551381	0.000535379	23.562
USGS-344800118221301	6	6037	31.2	38.021	0.164145	0.0400651	0.0003994	1.6002e-05	0.000608412	0.00059241	26.072
USGS-373700119050001	6	6039	6.8	19.406	-0.523864	0.0201357	0.0003994	8.04222e-06	0.000156067	0.000148025	6.51458
USGS-372500119360001	6	6039	11	538.647	-0.397013	0.0228591	0.0003994	9.12991e-06	0.0049178	0.00490867	216.03
USGS-372500119360001	6	6039	11	209.522	-0.397013	0.0228591	0.0003994	9.12991e-06	0.00191292	0.00190379	83.7857
USGS-372700119380001	6	6039	11	0.079	-0.397013	0.0228591	0.0003994	9.12991e-06	7.21263e-07	-8.40865e-06	-0.370065
USGS-371900119340001	6	6039	15	335.699	-0.279642	0.0257058	0.0003994	1.02669e-05	0.00344659	0.00343633	151.233
USGS-371900119340001	6	6039	15.5	163.518	-0.2652	0.0260798	0.0003994	1.04163e-05	0.00170325	0.00169283	74.5015
USGS-371600119320001	6	6039	16	100.229	-0.250807	0.0264579	0.0003994	1.05673e-05	0.00105915	0.00104858	46.148
USGS-371200119400001	6	6039	19	121.296	-0.165487	0.0288144	0.0003994	1.15085e-05	0.00139593	0.00138442	60.9284
USGS-371200119460001	6	6039	19.5	177.945	-0.151437	0.0292221	0.0003994	1.16713e-05	0.00207685	0.00206518	90.8884
USGS-371200119460001	6	6039	19.5	79.279	-0.151437	0.0292221	0.0003994	1.16713e-05	0.000925288	0.000913617	40.2083
USGS-365100120270001	6	6039	19.5	21.995	-0.151437	0.0292221	0.0003994	1.16713e-05	0.00025671	0.000245039	10.7842
USGS-365100120270001	6	6039	19.5	23.107	-0.151437	0.0292221	0.0003994	1.16713e-05	0.000269688	0.000258017	11.3553
USGS-365700120220001	6	6039	19.5	24.414	-0.151437	0.0292221	0.0003994	1.16713e-05	0.000284943	0.000273272	12.0267
USGS-365100120060001	6	6039	20	22.917	-0.137435	0.0296341	0.0003994	1.18359e-05	0.000271242	0.000259406	11.4165
USGS-365100120060001	6	6039	20	24.045	-0.137435	0.0296341	0.0003994	1.18359e-05	0.000284593	0.000272757	12.004
USGS-365045120151801	6	6039	20.5	9.066	-0.123481	0.0300505	0.0003994	1.20022e-05	0.000108812	9.68095e-05	4.26059
USGS-370046120212001	6	6039	20.8	338.985	-0.115131	0.0303025	0.0003994	1.21028e-05	0.00410267	0.00409057	180.026
USGS-365747120034901	6	6039	21	6.159	-0.109574	0.0304713	0.0003994	1.21703e-05	7.49566e-05	6.27863e-05	2.76323
USGS-365700119470002	6	6039	22	20.329	-0.0819019	0.0313263	0.0003994	1.25117e-05	0.000254351	0.000241839	10.6433
USGS-370700120040001	6	6039	22	11.573	-0.0819019	0.0313263	0.0003994	1.25117e-05	0.000144798	0.000132287	5.82193
USGS-365900120140001	6	6039	22.5	46.193	-0.0681361	0.0317605	0.0003994	1.26852e-05	0.000585965	0.00057328	25.2301
USGS-370700120150001	6	6039	23	2.82	-0.0544168	0.0321993	0.0003994	1.28604e-05	3.62663e-05	2.34059e-05	1.03009
USGS-370039120053102	6	6039	23.5	14.151	-0.0407438	0.0326426	0.0003994	1.30374e-05	0.000184493	0.000171455	7.54575
USGS-370300119590001	6	6039	24.5	34.894	-0.0135356	0.0335429	0.0003994	1.3397e-05	0.000467476	0.000454079	19.984
USGS-381448122542001	6	6041	16.5	3.463	-0.236464	0.0268401	0.0003994	1.07199e-05	3.71231e-05	2.64032e-05	1.162
USGS-394855123144801	6	6045	13.5	16.102	-0.323272	0.0246084	0.0003994	9.8286e-06	0.00015826	0.000148432	6.53247
USGS-385817123061801	6	6045	14	118.238	-0.308678	0.0249702	0.0003994	9.97309e-06	0.0011792	0.00116923	51.4576
USGS-385817123061801	6	6045	14	52.232	-0.308678	0.0249702	0.0003994	9.97309e-06	0.000520915	0.000510941	22.4865
USGS-385817123061801	6	6045	14	56.184	-0.308678	0.0249702	0.0003994	9.97309e-06	0.000560328	0.000550355	24.2211
USGS-385852123420501	6	6045	14.5	45.477	-0.294135	0.025336	0.0003994	1.01192e-05	0.000460191	0.000450071	19.8076
USGS-385852123420501	6	6045	15	36.72	-0.279642	0.0257058	0.0003994	1.02669e-05	0.000377001	0.000366734	16.14
USGS-390528123103802	6	6045	15	186.158	-0.279642	0.0257058	0.0003994	1.02669e-05	0.00191127	0.001901	83.6631
USGS-385817123061801	6	6045	15	45.096	-0.279642	0.0257058	0.0003994	1.02669e-05	0.000462997	0.00045273	19.9246
USGS-385817123061801	6	6045	15	50.379	-0.279642	0.0257058	0.0003994	1.02669e-05	0.000517237	0.00050697	22.3117
USGS-385852123420501	6	6045	15	22.222	-0.279642	0.0257058	0.0003994	1.02669e-05	0.000228151	0.000217884	9.5891
USGS-385852123420501	6	6045	15.1	28.898	-0.27675	0.0257803	0.0003994	1.02967e-05	0.000297553	0.000287256	12.6421
USGS-390021123052101	6	6045	15.4	20.284	-0.268084	0.0260047	0.0003994	1.03863e-05	0.000210675	0.000200289	8.81471
USGS-390021123052101	6	6045	15.4	21.269	-0.268084	0.0260047	0.0003994	1.03863e-05	0.000220906	0.000210519	9.26495
USGS-390708123113301	6	6045	15.5	80.844	-0.2652	0.0260798	0.0003994	1.04163e-05	0.000842093	0.000831677	36.6021
USGS-390708123113301	6	6045	15.5	86.052	-0.2652	0.0260798	0.0003994	1.04163e-05	0.000896341	0.000885925	38.9895
USGS-390528123103801	6	6045	15.5	74.432	-0.2652	0.0260798	0.0003994	1.04163e-05	0.000775304	0.000764888	33.6627
USGS-390528123103801	6	6045	15.5	77.984	-0.2652	0.0260798	0.0003994	1.04163e-05	0.000812302	0.000801886	35.291
USGS-390708123113301	6	6045	15.8	101.022	-0.256558	0.0263061	0.0003994	1.05067e-05	0.00106141	0.0010509	46.25
USGS-390708123113301	6	6045	15.8	108.397	-0.256558	0.0263061	0.0003994	1.05067e-05	0.00113889	0.00112839	49.6602
USGS-390528123103802	6	6045	15.8	57.12	-0.256558	0.0263061	0.0003994	1.05067e-05	0.000600141	0.000589635	25.9498
USGS-390528123103802	6	6045	15.8	60.522	-0.256558	0.0263061	0.0003994	1.05067e-05	0.000635885	0.000625378	27.5229
USGS-394118123291701	6	6045	16	99.18	-0.250807	0.0264579	0.0003994	1.05673e-05	0.00104806	0.00103749	45.6601
USGS-390909123111701	6	6045	16	34.363	-0.250807	0.0264579	0.0003994	1.05673e-05	0.000363123	0.000352556	15.516
USGS-390909123111701	6	6045	16	36.919	-0.250807	0.0264579	0.0003994	1.05673e-05	0.000390133	0.000379566	16.7047
USGS-391913123060901	6	6045	16.1	23.883	-0.247934	0.026534	0.0003994	1.05977e-05	0.000253104	0.000242506	10.6727
USGS-391913123060901	6	6045	16.1	26.367	-0.247934	0.026534	0.0003994	1.05977e-05	0.000279429	0.000268831	11.8313
USGS-390909123111701	6	6045	16.6	32.062	-0.233602	0.026917	0.0003994	1.07507e-05	0.000344688	0.000333937	14.6966
USGS-390909123111701	6	6045	16.6	34.641	-0.233602	0.026917	0.0003994	1.07507e-05	0.000372414	0.000361663	15.9168
USGS-390610123101001	6	6045	17.1	78.517	-0.219318	0.0273043	0.0003994	1.09053e-05	0.000856253	0.000845348	37.2037
USGS-390610123101001	6	6045	17.1	82.525	-0.219318	0.0273043	0.0003994	1.09053e-05	0.000899961	0.000889056	39.1274
USGS-392830123474501	6	6045	18.1	29.127	-0.190898	0.0280914	0.0003994	1.12197e-05	0.000326796	0.000315576	13.8885
USGS-370102120535902	6	6047	16.7	8.062	-0.230741	0.0269941	0.0003994	1.07815e-05	8.69201e-05	7.61387e-05	3.35086
USGS-370102120535902	6	6047	16.7	8.107	-0.230741	0.0269941	0.0003994	1.07815e-05	8.74053e-05	7.66238e-05	3.37221
USGS-370102120535902	6	6047	16.7	8.33	-0.230741	0.0269941	0.0003994	1.07815e-05	8.98095e-05	7.90281e-05	3.47803
USGS-370102120535901	6	6047	16.8	7.664	-0.227882	0.0270714	0.0003994	1.08123e-05	8.28656e-05	7.20533e-05	3.17107
USGS-370102120535901	6	6047	16.8	7.664	-0.227882	0.0270714	0.0003994	1.08123e-05	8.28656e-05	7.20533e-05	3.17107
USGS-370102120535901	6	6047	16.8	8.2	-0.227882	0.0270714	0.0003994	1.08123e-05	8.8661e-05	7.78487e-05	3.42612
USGS-370102120535903	6	6047	17.6	13.665	-0.205084	0.0276957	0.0003994	1.10617e-05	0.000151158	0.000140096	6.16562
USGS-370102120535903	6	6047	17.6	13.737	-0.205084	0.0276957	0.0003994	1.10617e-05	0.000151954	0.000140892	6.20067
USGS-370102120535903	6	6047	17.6	13.952	-0.205084	0.0276957	0.0003994	1.10617e-05	0.000154332	0.000143271	6.30534
USGS-370900120450001	6	6047	18	114.919	-0.193731	0.0280119	0.0003994	1.11879e-05	0.00128571	0.00127452	56.0916
USGS-372323120554401	6	6047	18	93.235	-0.193731	0.0280119	0.0003994	1.11879e-05	0.00104311	0.00103192	45.4148
USGS-371100120370001	6	6047	18	42.199	-0.193731	0.0280119	0.0003994	1.11879e-05	0.00047212	0.000460932	20.2856
USGS-372617120530201	6	6047	18.4	148.187	-0.18241	0.0283308	0.0003994	1.13153e-05	0.00167678	0.00166547	73.2973
USGS-372617120530201	6	6047	18.4	97.903	-0.18241	0.0283308	0.0003994	1.13153e-05	0.0011078	0.00109649	48.2565
USGS-371835120331801	6	6047	18.5	47.539	-0.179585	0.028411	0.0003994	1.13473e-05	0.000539441	0.000528094	23.2414
USGS-372617120530201	6	6047	18.5	154.698	-0.179585	0.028411	0.0003994	1.13473e-05	0.00175541	0.00174406	76.7563
USGS-370200120380001	6	6047	18.5	16.792	-0.179585	0.028411	0.0003994	1.13473e-05	0.000190545	0.000179197	7.88647
USGS-372231120461201	6	6047	18.5	60.853	-0.179585	0.028411	0.0003994	1.13473e-05	0.00069052	0.000679173	29.8904
USGS-371924120523101	6	6047	18.5	42.545	-0.179585	0.028411	0.0003994	1.13473e-05	0.000482773	0.000471425	20.7474
USGS-372321120554401	6	6047	18.9	41.294	-0.168303	0.0287333	0.0003994	1.14761e-05	0.000473894	0.000462418	20.351
USGS-372205120381701	6	6047	19	38.443	-0.165487	0.0288144	0.0003994	1.15085e-05	0.000442419	0.000430911	18.9644
USGS-372321120554401	6	6047	19	58.246	-0.165487	0.0288144	0.0003994	1.15085e-05	0.000670321	0.000658813	28.9944
USGS-370000120390001	6	6047	19	9.521	-0.165487	0.0288144	0.0003994	1.15085e-05	0.000109572	9.80635e-05	4.31578
USGS-372346120401201	6	6047	19	5.407	-0.165487	0.0288144	0.0003994	1.15085e-05	6.22262e-05	5.07178e-05	2.23209
USGS-372346120401201	6	6047	19	5.578	-0.165487	0.0288144	0.0003994	1.15085e-05	6.41942e-05	5.26857e-05	2.3187
USGS-371942120554101	6	6047	19	156.711	-0.165487	0.0288144	0.0003994	1.15085e-05	0.0018035	0.00179199	78.8656
USGS-371000121010001	6	6047	19	71.056	-0.165487	0.0288144	0.0003994	1.15085e-05	0.000817745	0.000806236	35.4825
USGS-372110120453101	6	6047	19	27.713	-0.165487	0.0288144	0.0003994	1.15085e-05	0.000318934	0.000307425	13.5298
USGS-371835120331801	6	6047	19.3	70.816	-0.157051	0.0290585	0.0003994	1.16059e-05	0.000821887	0.000810281	35.6605
USGS-372746120443601	6	6047	19.3	52.035	-0.157051	0.0290585	0.0003994	1.16059e-05	0.000603915	0.000592309	26.0675
USGS-371548120224101	6	6047	19.4	151.548	-0.154243	0.0291402	0.0003994	1.16386e-05	0.0017638	0.00175217	77.1128
USGS-371835120331801	6	6047	19.4	48.287	-0.154243	0.0291402	0.0003994	1.16386e-05	0.000561992	0.000550354	24.2211
USGS-373111120204301	6	6047	19.5	27.766	-0.151437	0.0292221	0.0003994	1.16713e-05	0.000324065	0.000312394	13.7484
USGS-370500120420001	6	6047	19.5	30.201	-0.151437	0.0292221	0.0003994	1.16713e-05	0.000352485	0.000340813	14.9992
USGS-370500120420001	6	6047	19.5	31.131	-0.151437	0.0292221	0.0003994	1.16713e-05	0.000363339	0.000351668	15.4769
USGS-371000121010001	6	6047	19.5	78.716	-0.151437	0.0292221	0.0003994	1.16713e-05	0.000918717	0.000907046	39.9191
USGS-371000121010001	6	6047	19.5	86.537	-0.151437	0.0292221	0.0003994	1.16713e-05	0.00101	0.000998327	43.9364
USGS-371000121010001	6	6047	19.5	55.059	-0.151437	0.0292221	0.0003994	1.16713e-05	0.000642609	0.000630938	27.7676
USGS-372746120443601	6	6047	19.5	30.845	-0.151437	0.0292221	0.0003994	1.16713e-05	0.000360001	0.00034833	15.33
USGS-372205120381701	6	6047	19.6	121.618	-0.148633	0.0293041	0.0003994	1.17041e-05	0.00142342	0.00141172	62.1298
USGS-371835120331801	6	6047	19.6	52.048	-0.148633	0.0293041	0.0003994	1.17041e-05	0.000609173	0.000597469	26.2946
USGS-371902120251501	6	6047	19.7	11.315	-0.14583	0.0293863	0.0003994	1.17369e-05	0.000132803	0.000121066	5.32812
USGS-372205120381701	6	6047	19.9	49.265	-0.140232	0.0295513	0.0003994	1.18028e-05	0.000581465	0.000569662	25.0708
USGS-365800120510001	6	6047	20	57.55	-0.137435	0.0296341	0.0003994	1.18359e-05	0.000681154	0.000669318	29.4567
USGS-365800120510001	6	6047	20	61.866	-0.137435	0.0296341	0.0003994	1.18359e-05	0.000732237	0.000720401	31.7049
USGS-371000121010001	6	6047	20	69.059	-0.137435	0.0296341	0.0003994	1.18359e-05	0.000817372	0.000805537	35.4517
USGS-371829120300801	6	6047	20	36.505	-0.137435	0.0296341	0.0003994	1.18359e-05	0.000432068	0.000420232	18.4944
USGS-371651120175701	6	6047	20	68.043	-0.137435	0.0296341	0.0003994	1.18359e-05	0.000805347	0.000793511	34.9224
USGS-372412120393401	6	6047	20	75.27	-0.137435	0.0296341	0.0003994	1.18359e-05	0.000890885	0.000879049	38.687
USGS-372209120433801	6	6047	20	5.69	-0.137435	0.0296341	0.0003994	1.18359e-05	6.7346e-05	5.55102e-05	2.443
USGS-371300120150001	6	6047	20	9.119	-0.137435	0.0296341	0.0003994	1.18359e-05	0.000107931	9.60953e-05	4.22916
USGS-372205120381701	6	6047	20.2	38.143	-0.131848	0.0298001	0.0003994	1.19022e-05	0.000453985	0.000442082	19.456
USGS-371832120231201	6	6047	20.3	19.675	-0.129057	0.0298834	0.0003994	1.19354e-05	0.00023483	0.000222894	9.80958
USGS-372617120530201	6	6047	20.4	49.236	-0.126268	0.0299669	0.0003994	1.19688e-05	0.000589294	0.000577326	25.4081
USGS-370310120510801	6	6047	20.5	30.289	-0.123481	0.0300505	0.0003994	1.20022e-05	0.000363534	0.000351532	15.4709
USGS-370310120510801	6	6047	20.5	32.071	-0.123481	0.0300505	0.0003994	1.20022e-05	0.000384922	0.00037292	16.4122
USGS-372646120410401	6	6047	20.5	15.769	-0.123481	0.0300505	0.0003994	1.20022e-05	0.000189262	0.00017726	7.80122
[truncated: 14,929 more rows]
